# Supplementary material for: catena-Poly[[[triaqua­sulfatozinc(II)]-μ-3,3′-bis­(3-pyrid­yl)-1,1′-(m-phenyl­ene)diurea] methanol solvate monohydrate]
Source: Acta Crystallogr Sect E Struct Rep Online. 2010 Mar 17;66(Pt 4):m413–4. doi: 10.1107/S1600536810009268 (PMC2983801; doi:10.1107/S1600536810009268)
Supplement: Supplementary file 1 [file e-66-0m413-sup1.cif]

##############################################################################
###                                                                        ###
###        Electronic paper (Acta Crystallographica Section E)             ###
###                                                                        ###
##############################################################################
#                                                                            #
# This CIF contains the data in a paper accepted for publication in Acta     #
# Crystallographica Section E. It conforms to the requirements of Notes      #
# for Authors for Section E, and has been peer reviewed under the auspices   #
# of the IUCr Commission on Journals.                                        #
#                                                                            #
# Full details of the Crystallographic Information File format               #
# are given in the paper "The Crystallographic Information File (CIF):       #
# a New Standard Archive File for Crystallography" by S. R. Hall, F. H.      #
# Allen and I. D. Brown [Acta Cryst. (1991), A47, 655-685].                  #
#                                                                            #
# The current version of the core CIF dictionary is obtainable from          #
# ftp://ftp.iucr.org/pub/cif_core.dic. The current version number is 2.4.    #
#                                                                            #
# Software is freely available for graphical display of the structure(s) in  #
# this CIF.  For information consult the CIF home page http://www.iucr.org/  #
# cif/home.html                                                              #
#                                                                            #
# This file may be used for bona fide research purposes within the           #
# scientific community so long as proper attribution is given to the journal # 
# article from which it was obtained.                                        #
#                                                                            #
##############################################################################
                                             
data_I
_audit_creation_method     SHELXL-97
_chemical_name_systematic
;
<i>catena</i>-Poly[[[triaquasulfatozinc(II)]-\m-3,3'-bis(3-pyridyl)-
1,1'-(<i>m</i>-phenylene)diurea] methanol solvate monohydrate]
;
_chemical_name_common     ?
_chemical_formula_moiety     'C18 H22 N6 O9 S Zn, C H4 O, H2 O'
_chemical_formula_sum     'C19 H28 N6 O11 S Zn'
_chemical_formula_iupac     '[Zn (S O4) (C18 H16 N6 O2) (H2 O)3], C H4 O, H2 O'
_chemical_formula_weight     613.90
_chemical_melting_point     ?
_symmetry_cell_setting     'monoclinic'
_symmetry_space_group_name_H-M     'P 21'
_symmetry_space_group_name_Hall     'P 2yb'
loop_
    _symmetry_equiv_pos_as_xyz
    'x, y, z'
    '-x, y+1/2, -z'
_cell_length_a     6.4831(7)
_cell_length_b     19.265(2)
_cell_length_c     9.7062(11)
_cell_angle_alpha     90.00
_cell_angle_beta     98.848(2)
_cell_angle_gamma     90.00
_cell_volume     1197.8(2)
_cell_formula_units_Z     2
_cell_measurement_reflns_used     144
_cell_measurement_theta_min     2.26
_cell_measurement_theta_max     26.00
_cell_measurement_temperature     100(2)
_exptl_crystal_description     'block'
_exptl_crystal_colour     'colourless'
_exptl_crystal_size_max     0.28
_exptl_crystal_size_mid     0.22
_exptl_crystal_size_min     0.12
_exptl_crystal_density_diffrn     1.702
_exptl_crystal_density_meas     ?
_exptl_crystal_density_method     'not measured'
_exptl_crystal_F_000     636
_exptl_absorpt_coefficient_mu     1.186
_exptl_absorpt_correction_type     'multi-scan'
_exptl_absorpt_process_details     '(SADABS; Bruker, 2006)'
_exptl_absorpt_correction_T_min     0.732
_exptl_absorpt_correction_T_max     0.871
_exptl_special_details
;
;
_diffrn_ambient_temperature     100(2)
_diffrn_radiation_type     MoK\a
_diffrn_radiation_wavelength     0.71073
_diffrn_radiation_source     'fine-focus sealed tube'
_diffrn_radiation_monochromator     graphite
_diffrn_measurement_device_type     'Bruker APEXII CCD'
_diffrn_measurement_method     '\f and \w'
_diffrn_detector_area_resol_mean     3
_diffrn_reflns_number     5989
_diffrn_reflns_av_R_equivalents     0.0247
_diffrn_reflns_av_sigmaI/netI     0.0598
_diffrn_reflns_theta_min     2.11
_diffrn_reflns_theta_max     25.00
_diffrn_reflns_theta_full     25.00
_diffrn_measured_fraction_theta_max     0.999
_diffrn_measured_fraction_theta_full     0.999
_diffrn_reflns_limit_h_min     -7
_diffrn_reflns_limit_h_max     6
_diffrn_reflns_limit_k_min     -22
_diffrn_reflns_limit_k_max     22
_diffrn_reflns_limit_l_min     -7
_diffrn_reflns_limit_l_max     11
_diffrn_standards_number     ?
_diffrn_standards_interval_count     ?
_diffrn_standards_interval_time     ?
_diffrn_standards_decay_%     ?
_refine_special_details
;
Refinement of <i>F</i>^2^ against ALL reflections. The weighted <i>R</i>-factor
wR and goodness of fit <i>S</i> are based on <i>F</i>^2^, conventional
<i>R</i>-factors <i>R</i> are based on <i>F</i>, with <i>F</i> set to zero for
negative <i>F</i>^2^. The threshold expression of <i>F</i>^2^ >
\s(<i>F</i>^2^) is used only for calculating <i>R</i>-factors(gt) etc. and is
not relevant to the choice of reflections for refinement. <i>R</i>-factors
based on <i>F</i>^2^ are statistically about twice as large as those based on
<i>F</i>, and <i>R</i>- factors based on ALL data will be even larger.
;
_reflns_number_total     3968
_reflns_number_gt     3823
_reflns_threshold_expression     I>2\s(I)
_refine_ls_structure_factor_coef     Fsqd
_refine_ls_matrix_type     full
_refine_ls_R_factor_all     0.0327
_refine_ls_R_factor_gt     0.0314
_refine_ls_wR_factor_gt     0.0673
_refine_ls_wR_factor_ref     0.0678
_refine_ls_goodness_of_fit_ref     1.020
_refine_ls_restrained_S_all     1.020
_refine_ls_number_reflns     3968
_refine_ls_number_parameters     369
_refine_ls_number_restraints     1
_refine_ls_hydrogen_treatment     mixed
_refine_ls_weighting_scheme     calc
_refine_ls_weighting_details
                 'calc w=1/[\s^2^(Fo^2^)+(0.0188P)^2^] where P=(Fo^2^+2Fc^2^)/3'
_atom_sites_solution_hydrogens     geom
_atom_sites_solution_primary     direct
_atom_sites_solution_secondary     difmap
_refine_ls_shift/su_max     0.001
_refine_ls_shift/su_mean     0.000
_refine_diff_density_max     0.538
_refine_diff_density_min     -0.258
_refine_ls_extinction_method     none
_refine_ls_extinction_coef     ?
_refine_ls_abs_structure_details     'Flack (1983), 1782 Friedel pairs'
_refine_ls_abs_structure_Flack     0.049(10)
loop_
    _atom_type_symbol
    _atom_type_description
    _atom_type_scat_dispersion_real
    _atom_type_scat_dispersion_imag
    _atom_type_scat_source
    'C' 'C' 0.0033 0.0016
                         'International Tables Vol C Tables 4.2.6.8 and 6.1.1.4'
    'H' 'H' 0.0000 0.0000
                         'International Tables Vol C Tables 4.2.6.8 and 6.1.1.4'
    'N' 'N' 0.0061 0.0033
                         'International Tables Vol C Tables 4.2.6.8 and 6.1.1.4'
    'O' 'O' 0.0106 0.0060
                         'International Tables Vol C Tables 4.2.6.8 and 6.1.1.4'
    'S' 'S' 0.1246 0.1234
                         'International Tables Vol C Tables 4.2.6.8 and 6.1.1.4'
    'Zn' 'Zn' 0.2839 1.4301
                         'International Tables Vol C Tables 4.2.6.8 and 6.1.1.4'
_computing_data_collection     'APEX2 (Bruker, 2006)'
_computing_cell_refinement     'SAINT (Bruker, 2006)'
_computing_data_reduction     'SAINT (Bruker, 2006)'
_computing_structure_solution     'SHELXS97 (Sheldrick, 2008)'
_computing_structure_refinement     'SHELXL97 (Sheldrick, 2008)'
_computing_molecular_graphics     '<i>Mercury</i> (Macrae et al., 2008)'
_computing_publication_material
;
SHELXL97 (Sheldrick, 2008), <i>publCIF</i> (Westrip, 2010) and
PLATON (Spek,
2009)
;
loop_
    _atom_site_type_symbol
    _atom_site_label
    _atom_site_fract_x
    _atom_site_fract_y
    _atom_site_fract_z
    _atom_site_U_iso_or_equiv
    _atom_site_adp_type
    _atom_site_calc_flag
    _atom_site_refinement_flags
    _atom_site_occupancy
    _atom_site_disorder_assembly
    _atom_site_disorder_group
    Zn Zn1 1.01818(5) 0.83531(2) 0.15530(4) 0.01276(10) Uani d . 1 . .
    S S1 0.59561(13) 0.76119(4) -0.03921(8) 0.01383(19) Uani d . 1 . .
    N N1 0.9621(4) 0.84335(19) 0.3638(3) 0.0137(6) Uani d . 1 . .
    C C2 0.7909(5) 0.81484(16) 0.4027(3) 0.0159(8) Uani d . 1 . .
    H H2 0.6967 0.7916 0.3365 0.019 Uiso calc R 1 . .
    C C3 0.7500(5) 0.81905(15) 0.5399(3) 0.0133(8) Uani d . 1 . .
    C C4 0.8923(5) 0.85448(16) 0.6356(4) 0.0157(8) Uani d . 1 . .
    H H4 0.8676 0.8592 0.7270 0.019 Uiso calc R 1 . .
    C C5 1.0682(5) 0.88257(18) 0.5975(4) 0.0159(8) Uani d . 1 . .
    H H5 1.1653 0.9056 0.6622 0.019 Uiso calc R 1 . .
    C C6 1.0987(5) 0.87587(18) 0.4585(4) 0.0164(8) Uani d . 1 . .
    H H6 1.2183 0.8947 0.4315 0.020 Uiso calc R 1 . .
    N N7 0.5748(4) 0.79042(15) 0.5860(3) 0.0174(7) Uani d . 1 . .
    H H7 0.5445 0.8065 0.6631 0.021 Uiso calc R 1 . .
    C C8 0.4459(5) 0.73982(18) 0.5225(4) 0.0147(8) Uani d . 1 . .
    O O9 0.4570(4) 0.71652(12) 0.4060(2) 0.0177(5) Uani d . 1 . .
    N N10 0.3052(5) 0.71747(15) 0.6036(3) 0.0165(6) Uani d . 1 . .
    H H10 0.3019 0.7402 0.6796 0.020 Uiso calc R 1 . .
    C C11 0.1645(5) 0.66159(17) 0.5776(3) 0.0138(7) Uani d . 1 . .
    C C12 0.1858(6) 0.60887(19) 0.4839(4) 0.0185(8) Uani d . 1 . .
    H H12 0.2956 0.6091 0.4325 0.022 Uiso calc R 1 . .
    C C13 0.0411(6) 0.5561(2) 0.4683(4) 0.0248(9) Uani d . 1 . .
    H H13 0.0552 0.5208 0.4051 0.030 Uiso calc R 1 . .
    C C14 -0.1251(6) 0.55336(19) 0.5430(4) 0.0193(9) Uani d . 1 . .
    H H14 -0.2232 0.5179 0.5282 0.023 Uiso calc R 1 . .
    C C15 -0.1405(5) 0.60492(17) 0.6399(3) 0.0145(7) Uani d . 1 . .
    C C16 0.0004(5) 0.65929(17) 0.6551(3) 0.0142(7) Uani d . 1 . .
    H H16 -0.0144 0.6948 0.7178 0.017 Uiso calc R 1 . .
    N N17 -0.2982(4) 0.60722(14) 0.7258(3) 0.0164(6) Uani d . 1 . .
    H H17 -0.3135 0.6464 0.7656 0.020 Uiso calc R 1 . .
    C C18 -0.4296(5) 0.55496(17) 0.7538(4) 0.0144(8) Uani d . 1 . .
    O O19 -0.4347(4) 0.49686(12) 0.7017(2) 0.0166(5) Uani d . 1 . .
    N N20 -0.5554(4) 0.57575(15) 0.8485(3) 0.0154(6) Uani d . 1 . .
    H H20 -0.5270 0.6156 0.8867 0.018 Uiso calc R 1 . .
    C C21 -0.7245(6) 0.54001(18) 0.8903(4) 0.0144(7) Uani d . 1 . .
    C C22 -0.7849(5) 0.47290(18) 0.8489(3) 0.0140(7) Uani d . 1 . .
    H H22 -0.7116 0.4495 0.7879 0.017 Uiso calc R 1 . .
    N N23 -0.9455(4) 0.44088(14) 0.8943(3) 0.0129(6) Uani d . 1 . .
    C C24 -1.0544(5) 0.47467(19) 0.9809(4) 0.0181(8) Uani d . 1 . .
    H H24 -1.1646 0.4523 1.0134 0.022 Uiso calc R 1 . .
    C C25 -1.0052(6) 0.54219(19) 1.0225(4) 0.0197(8) Uani d . 1 . .
    H H25 -1.0843 0.5653 1.0803 0.024 Uiso calc R 1 . .
    C C26 -0.8391(5) 0.57487(18) 0.9779(4) 0.0185(8) Uani d . 1 . .
    H H26 -0.8039 0.6200 1.0063 0.022 Uiso calc R 1 . .
    O O27 0.6905(4) 0.80524(12) 0.0790(2) 0.0142(5) Uani d . 1 . .
    O O28 0.7580(4) 0.73351(12) -0.1150(3) 0.0204(6) Uani d . 1 . .
    O O29 0.4479(4) 0.80304(13) -0.1355(2) 0.0198(6) Uani d . 1 . .
    O O30 0.4820(4) 0.70339(12) 0.0130(3) 0.0231(6) Uani d . 1 . .
    O O31 1.0881(4) 0.72757(13) 0.1965(3) 0.0185(6) Uani d . 1 . .
    O O32 1.3440(4) 0.86231(13) 0.2068(3) 0.0167(6) Uani d . 1 . .
    O O33 1.0745(4) 0.81868(13) -0.0455(2) 0.0175(6) Uani d . 1 . .
    O O34 0.7276(5) 0.64800(13) 0.2427(3) 0.0277(7) Uani d . 1 . .
    O O35 0.6380(5) 0.50133(16) 0.2090(3) 0.0393(8) Uani d . 1 . .
    H H35 0.6448 0.5437 0.2152 0.059 Uiso calc R 1 . .
    C C36 0.4550(7) 0.4779(2) 0.2561(5) 0.0385(11) Uani d . 1 . .
    H H36A 0.4866 0.4655 0.3529 0.058 Uiso calc R 1 . .
    H H36B 0.4017 0.4380 0.2029 0.058 Uiso calc R 1 . .
    H H36C 0.3522 0.5141 0.2446 0.058 Uiso calc R 1 . .
    H H31A 1.194(7) 0.722(2) 0.251(4) 0.027 Uiso d . 1 . .
    H H31B 1.000(7) 0.704(2) 0.220(4) 0.027 Uiso d . 1 . .
    H H32A 1.445(6) 0.846(2) 0.170(4) 0.026 Uiso d . 1 . .
    H H32B 1.386(7) 0.898(2) 0.215(4) 0.026 Uiso d . 1 . .
    H H33A 1.198(7) 0.8143(19) -0.063(4) 0.027 Uiso d . 1 . .
    H H33B 0.995(6) 0.786(2) -0.063(4) 0.027 Uiso d . 1 . .
    H H34A 0.691(7) 0.667(2) 0.320(5) 0.043 Uiso d . 1 . .
    H H34B 0.615(7) 0.648(2) 0.163(5) 0.043 Uiso d . 1 . .
loop_
    _atom_site_aniso_label
    _atom_site_aniso_U_11
    _atom_site_aniso_U_22
    _atom_site_aniso_U_33
    _atom_site_aniso_U_12
    _atom_site_aniso_U_13
    _atom_site_aniso_U_23
    Zn1 0.01308(19) 0.01284(18) 0.01308(19) 0.00027(18) 0.00425(13) -0.00021(18)
    S1 0.0139(4) 0.0144(4) 0.0138(4) -0.0007(3) 0.0043(3) -0.0030(3)
    N1 0.0149(14) 0.0138(16) 0.0132(14) 0.0001(14) 0.0047(10) 0.0015(14)
    C2 0.0147(18) 0.019(2) 0.0137(18) -0.0010(14) -0.0003(14) 0.0010(13)
    C3 0.0111(17) 0.014(2) 0.0162(17) 0.0010(13) 0.0056(13) 0.0011(13)
    C4 0.0222(19) 0.014(2) 0.0119(17) 0.0028(14) 0.0068(14) 0.0002(13)
    C5 0.0147(19) 0.0166(18) 0.0159(19) -0.0050(15) 0.0007(14) -0.0001(15)
    C6 0.017(2) 0.0138(18) 0.0197(19) -0.0057(15) 0.0074(15) -0.0018(15)
    N7 0.0183(17) 0.0237(17) 0.0119(15) -0.0061(14) 0.0076(12) -0.0029(13)
    C8 0.0115(18) 0.0167(19) 0.0166(19) 0.0038(14) 0.0046(14) 0.0024(15)
    O9 0.0190(14) 0.0218(13) 0.0133(13) -0.0022(11) 0.0054(10) -0.0024(11)
    N10 0.0210(17) 0.0184(16) 0.0115(15) -0.0037(13) 0.0073(12) -0.0062(12)
    C11 0.0122(18) 0.0136(17) 0.0165(18) 0.0018(14) 0.0048(14) 0.0049(14)
    C12 0.0171(19) 0.020(2) 0.022(2) -0.0037(16) 0.0133(15) -0.0011(16)
    C13 0.031(2) 0.020(2) 0.027(2) -0.0029(17) 0.0151(17) -0.0104(16)
    C14 0.022(2) 0.019(2) 0.017(2) -0.0087(17) 0.0053(16) -0.0029(15)
    C15 0.0135(18) 0.0158(18) 0.0150(18) 0.0028(15) 0.0047(14) 0.0023(14)
    C16 0.0176(19) 0.0125(17) 0.0134(18) 0.0012(15) 0.0051(14) -0.0008(14)
    N17 0.0162(16) 0.0114(15) 0.0239(17) -0.0034(13) 0.0102(13) -0.0023(12)
    C18 0.0135(18) 0.0132(19) 0.0168(19) 0.0010(15) 0.0027(14) 0.0008(14)
    O19 0.0187(14) 0.0123(13) 0.0197(13) -0.0020(10) 0.0051(10) -0.0012(10)
    N20 0.0152(16) 0.0118(15) 0.0206(16) -0.0075(12) 0.0069(12) -0.0046(12)
    C21 0.0097(17) 0.0181(19) 0.0159(19) -0.0002(14) 0.0032(13) 0.0028(15)
    C22 0.0135(18) 0.0140(18) 0.0159(18) 0.0023(15) 0.0063(14) 0.0017(15)
    N23 0.0130(15) 0.0109(14) 0.0150(15) -0.0010(12) 0.0026(12) -0.0008(12)
    C24 0.0160(19) 0.0206(19) 0.0182(19) -0.0010(16) 0.0041(15) 0.0009(16)
    C25 0.020(2) 0.0181(19) 0.023(2) -0.0019(16) 0.0102(16) -0.0044(16)
    C26 0.019(2) 0.0146(18) 0.023(2) -0.0004(16) 0.0061(15) -0.0043(15)
    O27 0.0123(12) 0.0171(12) 0.0134(12) -0.0012(10) 0.0022(9) -0.0033(10)
    O28 0.0161(13) 0.0223(13) 0.0242(14) -0.0026(11) 0.0076(10) -0.0102(11)
    O29 0.0218(14) 0.0253(13) 0.0132(13) 0.0031(11) 0.0055(10) -0.0013(10)
    O30 0.0283(15) 0.0196(14) 0.0234(15) -0.0081(12) 0.0100(11) -0.0030(11)
    O31 0.0189(15) 0.0168(14) 0.0195(14) 0.0026(11) 0.0018(11) 0.0012(11)
    O32 0.0122(13) 0.0132(12) 0.0259(15) -0.0036(10) 0.0070(10) -0.0049(11)
    O33 0.0133(13) 0.0229(17) 0.0177(13) -0.0032(11) 0.0073(10) -0.0038(10)
    O34 0.0349(17) 0.0226(15) 0.0268(16) 0.0016(13) 0.0088(13) -0.0024(12)
    O35 0.0384(19) 0.0336(17) 0.050(2) 0.0036(15) 0.0193(15) 0.0041(15)
    C36 0.031(3) 0.039(3) 0.049(3) 0.003(2) 0.015(2) 0.010(2)
_geom_special_details
;
All esds (except the esd in the dihedral angle between two l.s. planes) are
estimated using the full covariance matrix. The cell esds are taken into
account individually in the estimation of esds in distances, angles and
torsion angles; correlations between esds in cell parameters are only used
when they are defined by crystal symmetry. An approximate (isotropic)
treatment of cell esds is used for estimating esds involving l.s. planes.
;
loop_
    _geom_bond_atom_site_label_1
    _geom_bond_atom_site_label_2
    _geom_bond_site_symmetry_2
    _geom_bond_distance
    _geom_bond_publ_flag
    Zn1 N1 . 2.116(3) y
    Zn1 N23 2_556 2.126(3) y
    Zn1 O33 . 2.062(2) y
    Zn1 O31 . 2.149(3) y
    Zn1 O32 . 2.158(3) y
    Zn1 O27 . 2.217(2) y
    S1 O30 . 1.468(3) ?
    S1 O29 . 1.471(2) ?
    S1 O28 . 1.474(3) ?
    S1 O27 . 1.482(2) ?
    N1 C6 . 1.331(4) ?
    N1 C2 . 1.344(4) ?
    C2 C3 . 1.399(4) ?
    C2 H2 . 0.9300 ?
    C3 C4 . 1.384(4) ?
    C3 N7 . 1.397(4) ?
    C4 C5 . 1.364(5) ?
    C4 H4 . 0.9300 ?
    C5 C6 . 1.399(5) ?
    C5 H5 . 0.9300 ?
    C6 H6 . 0.9300 ?
    N7 C8 . 1.367(4) ?
    N7 H7 . 0.8600 ?
    C8 O9 1 1.230(4) ?
    C8 O9 . 1.230(4) ?
    C8 N10 . 1.363(4) ?
    N10 C11 . 1.409(4) ?
    N10 H10 . 0.8600 ?
    C11 C12 . 1.384(5) ?
    C11 C16 . 1.394(5) ?
    C12 C13 . 1.375(5) ?
    C12 H12 . 0.9300 ?
    C13 C14 . 1.389(5) ?
    C13 H13 . 0.9300 ?
    C14 C15 . 1.382(5) ?
    C14 H14 . 0.9300 ?
    C15 C16 . 1.383(5) ?
    C15 N17 . 1.416(4) ?
    C16 H16 . 0.9300 ?
    N17 C18 . 1.373(4) ?
    N17 H17 . 0.8600 ?
    C18 O19 . 1.227(4) ?
    C18 N20 . 1.379(4) ?
    N20 C21 . 1.406(5) ?
    N20 H20 . 0.8600 ?
    C21 C26 . 1.386(5) ?
    C21 C22 . 1.392(5) ?
    C22 N23 . 1.342(4) ?
    C22 H22 . 0.9300 ?
    N23 C24 . 1.346(5) ?
    N23 Zn1 2_546 2.126(3) ?
    C24 C25 . 1.384(5) ?
    C24 H24 . 0.9300 ?
    C25 C26 . 1.373(5) ?
    C25 H25 . 0.9300 ?
    C26 H26 . 0.9300 ?
    O31 H31A . 0.81(4) ?
    O31 H31B . 0.79(4) ?
    O32 H32A . 0.85(4) ?
    O32 H32B . 0.73(4) ?
    O33 H33A . 0.85(4) ?
    O33 H33B . 0.82(4) ?
    O34 H34A . 0.90(5) ?
    O34 H34B . 0.98(5) ?
    O35 C36 . 1.409(5) ?
    O35 H35 . 0.8200 ?
    C36 H36A . 0.9600 ?
    C36 H36B . 0.9600 ?
    C36 H36C . 0.9600 ?
loop_
    _geom_angle_atom_site_label_1
    _geom_angle_atom_site_label_2
    _geom_angle_atom_site_label_3
    _geom_angle_site_symmetry_1
    _geom_angle_site_symmetry_3
    _geom_angle
    _geom_angle_publ_flag
    O33 Zn1 N1 . . 175.25(12) ?
    O33 Zn1 N23 . 2_556 89.98(10) ?
    N1 Zn1 N23 . 2_556 94.71(12) ?
    O33 Zn1 O31 . . 87.88(10) ?
    N1 Zn1 O31 . . 87.42(12) ?
    N23 Zn1 O31 2_556 . 177.64(11) ?
    O33 Zn1 O32 . . 86.97(10) ?
    N1 Zn1 O32 . . 93.83(10) ?
    N23 Zn1 O32 2_556 . 89.81(10) ?
    O31 Zn1 O32 . . 91.08(10) ?
    O33 Zn1 O27 . . 86.75(9) ?
    N1 Zn1 O27 . . 92.41(10) ?
    N23 Zn1 O27 2_556 . 90.39(10) ?
    O31 Zn1 O27 . . 88.50(10) ?
    O32 Zn1 O27 . . 173.72(9) ?
    O30 S1 O29 . . 108.84(15) ?
    O30 S1 O28 . . 109.45(14) ?
    O29 S1 O28 . . 109.04(15) ?
    O30 S1 O27 . . 109.73(14) ?
    O29 S1 O27 . . 109.25(14) ?
    O28 S1 O27 . . 110.50(14) ?
    C6 N1 C2 . . 119.2(3) ?
    C6 N1 Zn1 . . 120.1(2) ?
    C2 N1 Zn1 . . 120.7(2) ?
    N1 C2 C3 . . 122.0(3) ?
    N1 C2 H2 . . 119.0 ?
    C3 C2 H2 . . 119.0 ?
    C4 C3 N7 . . 118.1(3) ?
    C4 C3 C2 . . 117.6(3) ?
    N7 C3 C2 . . 124.3(3) ?
    C5 C4 C3 . . 120.8(3) ?
    C5 C4 H4 . . 119.6 ?
    C3 C4 H4 . . 119.6 ?
    C4 C5 C6 . . 118.2(3) ?
    C4 C5 H5 . . 120.9 ?
    C6 C5 H5 . . 120.9 ?
    N1 C6 C5 . . 122.1(3) ?
    N1 C6 H6 . . 118.9 ?
    C5 C6 H6 . . 118.9 ?
    C8 N7 C3 . . 127.4(3) ?
    C8 N7 H7 . . 116.3 ?
    C3 N7 H7 . . 116.3 ?
    O9 C8 N10 1 . 123.7(3) ?
    O9 C8 N10 . . 123.7(3) ?
    O9 C8 N7 1 . 123.8(3) ?
    O9 C8 N7 . . 123.8(3) ?
    N10 C8 N7 . . 112.4(3) ?
    C8 N10 C11 . . 127.6(3) ?
    C8 N10 H10 . . 116.2 ?
    C11 N10 H10 . . 116.2 ?
    C12 C11 C16 . . 119.5(3) ?
    C12 C11 N10 . . 123.4(3) ?
    C16 C11 N10 . . 117.0(3) ?
    C13 C12 C11 . . 118.6(3) ?
    C13 C12 H12 . . 120.7 ?
    C11 C12 H12 . . 120.7 ?
    C12 C13 C14 . . 122.8(4) ?
    C12 C13 H13 . . 118.6 ?
    C14 C13 H13 . . 118.6 ?
    C15 C14 C13 . . 118.1(3) ?
    C15 C14 H14 . . 121.0 ?
    C13 C14 H14 . . 121.0 ?
    C16 C15 C14 . . 120.1(3) ?
    C16 C15 N17 . . 116.0(3) ?
    C14 C15 N17 . . 123.9(3) ?
    C15 C16 C11 . . 120.8(3) ?
    C15 C16 H16 . . 119.6 ?
    C11 C16 H16 . . 119.6 ?
    C18 N17 C15 . . 128.3(3) ?
    C18 N17 H17 . . 115.8 ?
    C15 N17 H17 . . 115.8 ?
    O19 C18 N17 . . 124.4(3) ?
    O19 C18 N20 . . 124.0(3) ?
    N17 C18 N20 . . 111.6(3) ?
    C18 N20 C21 . . 128.1(3) ?
    C18 N20 H20 . . 115.9 ?
    C21 N20 H20 . . 115.9 ?
    C26 C21 C22 . . 118.3(3) ?
    C26 C21 N20 . . 117.1(3) ?
    C22 C21 N20 . . 124.6(3) ?
    N23 C22 C21 . . 122.0(3) ?
    N23 C22 H22 . . 119.0 ?
    C21 C22 H22 . . 119.0 ?
    C22 N23 C24 . . 119.4(3) ?
    C22 N23 Zn1 . 2_546 121.4(2) ?
    C24 N23 Zn1 . 2_546 119.0(2) ?
    N23 C24 C25 . . 121.1(3) ?
    N23 C24 H24 . . 119.4 ?
    C25 C24 H24 . . 119.4 ?
    C26 C25 C24 . . 119.7(3) ?
    C26 C25 H25 . . 120.1 ?
    C24 C25 H25 . . 120.1 ?
    C25 C26 C21 . . 119.4(3) ?
    C25 C26 H26 . . 120.3 ?
    C21 C26 H26 . . 120.3 ?
    S1 O27 Zn1 . . 132.11(14) ?
    Zn1 O31 H31A . . 113(3) ?
    Zn1 O31 H31B . . 117(3) ?
    H31A O31 H31B . . 108(4) ?
    Zn1 O32 H32A . . 127(3) ?
    Zn1 O32 H32B . . 126(3) ?
    H32A O32 H32B . . 95(4) ?
    Zn1 O33 H33A . . 121(2) ?
    Zn1 O33 H33B . . 97(3) ?
    H33A O33 H33B . . 118(4) ?
    H34A O34 H34B . . 113(4) ?
    C36 O35 H35 . . 109.5 ?
    O35 C36 H36A . . 109.5 ?
    O35 C36 H36B . . 109.5 ?
    H36A C36 H36B . . 109.5 ?
    O35 C36 H36C . . 109.5 ?
    H36A C36 H36C . . 109.5 ?
    H36B C36 H36C . . 109.5 ?
loop_
    _geom_hbond_atom_site_label_D
    _geom_hbond_atom_site_label_H
    _geom_hbond_atom_site_label_A
    _geom_hbond_site_symmetry_A
    _geom_hbond_distance_DH
    _geom_hbond_distance_HA
    _geom_hbond_distance_DA
    _geom_hbond_angle_DHA
    N7 H7 O29 1_556 0.86 2.14 2.954(4) 157
    N10 H10 O29 1_556 0.86 2.25 3.044(4) 154
    N17 H17 O28 1_456 0.86 2.05 2.875(4) 160
    N20 H20 O30 1_456 0.86 2.08 2.922(4) 164
    O35 H35 O34 1 0.82 2.09 2.893(4) 168
    O32 H32A O27 1_655 0.85(4) 2.09(4) 2.942(3) 179(4)
    O31 H31A O9 1_655 0.81(4) 2.09(4) 2.899(4) 173(4)
    O33 H33A O29 1_655 0.85(4) 1.87(4) 2.714(4) 170(4)
    O34 H34A O9 1 0.90(5) 2.08(5) 2.861(4) 146(4)
    O32 H32B O19 2_656 0.73(4) 2.08(4) 2.774(3) 158(5)
    O31 H31B O34 1 0.79(4) 2.11(4) 2.887(4) 168(4)
    O33 H33B O28 1 0.82(4) 1.84(4) 2.633(3) 162(4)
    O34 H34B O30 1 0.98(5) 1.90(5) 2.748(4) 144(4)
data_global
_journal_date_recd_electronic     2010-01-18
_journal_date_accepted     2010-03-11
_journal_name_full     'Acta Crystallographica, Section E'
_journal_year     2010
_journal_volume     66
_journal_issue      4
_journal_page_first     m413
_journal_page_last     m414
_journal_paper_category     QM
_journal_coeditor_code     HB5311
_publ_contact_author_name     'Parthasarathi Dastidar*'
_publ_contact_author_address
;
Department of Organic Chemistry
Indian Association for the Cultivation of Science
2A & 2B Raja S C Mullick Road
Jadavpur, Kolkata 700 032
India
;
_publ_contact_author_email     'parthod123@rediffmail.com; ocpd@iacs.res.in'
_publ_contact_author_fax     '+91-33-2473 2805'
_publ_contact_author_phone     '+91-33-2473 4971'
_publ_section_title
;\
<i>catena</i>-Poly[[[triaquasulfatozinc(II)]-\m-3,3'-bis(3-pyridyl)-1,1'-\
(<i>m</i>-phenylene)diurea] methanol solvate monohydrate]
;
loop_
    _publ_author_name
    _publ_author_footnote
    _publ_author_address
    'Adarsh, N. N.' .
;
Department of Organic Chemistry
Indian Association for the Cultivation of Science
2A & 2B Raja S C Mullick Road
Jadavpur, Kolkata 700 032
India
;
    'Dastidar, Parthasarathi' .
;
Department of Organic Chemistry
Indian Association for the Cultivation of Science
2A & 2B Raja S C Mullick Road
Jadavpur, Kolkata 700 032
India
;
