# Supplementary material for: catena-Poly[[[triaqua­sulfatozinc(II)]-μ-3,3′-bis­(3-pyrid­yl)-1,1′-(m-phenyl­ene)diurea] methanol solvate monohydrate]
Source: Acta Crystallogr Sect E Struct Rep Online. 2010 Mar 17;66(Pt 4):m413–4. doi: 10.1107/S1600536810009268 (PMC2983801; doi:10.1107/S1600536810009268)
Supplement: Supplementary file 2 [file e-66-0m413-Isup2.hkl]

# 
# h,k,l, Fc-squared, Fo-squared, sigma(Fo-squared) and status flag 
# 
data_I
_shelx_title ' AN372LRM in P2(1)' 
_shelx_refln_list_code          4 
_shelx_F_calc_maximum      177.58 
_exptl_crystal_F_000       636.00 
_reflns_d_resolution_high  0.8409 
 
loop_ 
 _symmetry_equiv_pos_as_xyz 
 'x, y, z' 
 '-x, y+1/2, -z' 
 
_cell_length_a     6.4831 
_cell_length_b    19.2646 
_cell_length_c     9.7062 
_cell_angle_alpha  90.000 
_cell_angle_beta   98.848 
_cell_angle_gamma  90.000 
 
_shelx_F_squared_multiplier     1.000 
 
loop_ 
 _refln_index_h 
 _refln_index_k 
 _refln_index_l 
 _refln_F_squared_calc 
 _refln_F_squared_meas 
 _refln_F_squared_sigma 
 _refln_observed_status 
   1 -21   0      130.57      161.88     35.22 o 
   1 -20   0     1248.18     1192.40     94.71 o 
   1 -19   0      359.97      409.02     48.18 o 
   2 -19   0      373.09      373.13     51.94 o 
   0 -18   0     1835.82     1837.63    114.33 o 
   1 -18   0     1668.71     1672.59    111.04 o 
   2 -18   0      867.77      877.62     76.29 o 
   1 -17   0       80.06       82.33     23.98 o 
   2 -17   0       78.55       91.33     27.61 o 
   0 -16   0       81.66       78.88     21.01 o 
   1 -16   0      958.20      961.65     77.59 o 
   2 -16   0      948.35      874.74     73.92 o 
   1 -15   0      221.14      217.63     20.77 o 
   2 -15   0      835.37      745.91     65.96 o 
   0 -14   0      297.36      276.40     31.37 o 
   1 -14   0     1515.87     1480.91     64.54 o 
   2 -14   0     1990.72     1939.42    130.51 o 
   6 -14   0       99.86      128.45     29.44 o 
   1 -13   0      124.51      149.80     16.01 o 
   2 -13   0      793.28      753.46     61.73 o 
   5 -13   0      130.01      133.98     25.46 o 
   6 -13   0      234.04      240.73     36.99 o 
   0 -12   0     2085.06     1979.92    108.17 o 
   1 -12   0     1052.47     1037.47     48.80 o 
   2 -12   0      967.37      967.32     46.41 o 
   5 -12   0     1822.93     1840.79    107.32 o 
   6 -12   0      220.34      241.83     36.08 o 
   1 -11   0       78.27       76.39     11.06 o 
   2 -11   0       77.99       82.37     11.69 o 
   5 -11   0      329.05      359.80     35.79 o 
   6 -11   0       16.65       19.21     13.87 o 
   0 -10   0     2568.49     2437.68    139.95 o 
   1 -10   0     5919.15     6235.09    234.19 o 
   2 -10   0      787.73      842.61     43.18 o 
   5 -10   0      610.21      683.14     53.36 o 
   6 -10   0      185.83      188.89     31.59 o 
   1  -9   0       86.95       97.29     10.69 o 
   2  -9   0      154.44      185.65     15.45 o 
   5  -9   0      311.68      324.95     32.92 o 
   7  -9   0       97.23      125.58     29.10 o 
   0  -8   0     8063.59     8574.34    440.93 o 
   1  -8   0     3889.31     3768.65    135.77 o 
   2  -8   0     2902.49     3179.85    116.03 o 
   4  -8   0     2534.61     2408.05    118.66 o 
   5  -8   0       22.70       22.81     11.69 o 
   6  -8   0      630.36      561.70     48.08 o 
   7  -8   0       81.51       89.44     23.63 o 
   1  -7   0     3848.98     3862.77    145.64 o 
   2  -7   0     2172.54     2360.72    133.66 o 
   4  -7   0      356.91      338.00     30.58 o 
   5  -7   0      434.63      437.42     39.24 o 
   6  -7   0      160.48      222.09     31.43 o 
   7  -7   0      178.74      213.18     35.57 o 
   0  -6   0     4335.80     4338.71    229.32 o 
   1  -6   0     4594.57     5075.01    185.14 o 
   2  -6   0     2499.88     2766.99    160.17 o 
   4  -6   0     2155.05     2114.75    105.80 o 
   5  -6   0      620.79      604.32     44.73 o 
   6  -6   0      934.79      968.85     66.56 o 
   7  -6   0       19.65       31.91     17.82 o 
   1  -5   0     2082.60     2371.43     90.31 o 
   3  -5   0     1435.85     1420.02     72.57 o 
   4  -5   0       37.75       50.48     13.55 o 
   5  -5   0       62.42       54.27     16.17 o 
   6  -5   0     1269.14     1292.45     79.04 o 
   7  -5   0       72.21       61.76     21.32 o 
   0  -4   0    15011.59    15420.04    737.76 o 
   3  -4   0     2187.79     2361.51    107.13 o 
   4  -4   0      302.50      310.48     27.01 o 
   5  -4   0      880.85      860.05     54.34 o 
   6  -4   0     1115.72     1080.25     72.38 o 
   7  -4   0      643.90      681.69     56.49 o 
   1  -3   0      549.51      592.44     39.77 o 
   2  -3   0      762.37      830.45     41.76 o 
   3  -3   0      117.61      131.80     16.43 o 
   4  -3   0     1497.63     1543.44     79.52 o 
   5  -3   0      379.61      371.39     33.55 o 
   6  -3   0      657.88      647.03     50.96 o 
   7  -3   0      242.48      292.73     39.68 o 
   0  -2   0     8422.26     9711.83    468.82 o 
   1  -2   0     4653.32     4701.42    256.71 o 
   2  -2   0     4541.95     4323.07    188.13 o 
   3  -2   0     3306.84     3259.16    145.45 o 
   4  -2   0      641.30      587.20     38.95 o 
   5  -2   0      437.66      428.86     36.05 o 
   6  -2   0       11.73       10.20     11.75 o 
   7  -2   0      230.07      215.20     33.39 o 
   1  -1   0      458.88      493.18     25.05 o 
   2  -1   0     1955.27     1847.33     79.99 o 
   3  -1   0     3170.72     3246.87    142.64 o 
   4  -1   0      707.77      671.51     43.50 o 
   5  -1   0      203.02      181.53     24.74 o 
   6  -1   0        9.02       21.51     12.19 o 
   7  -1   0     1229.76     1236.94     80.87 o 
   1   0   0     1555.01     1571.12     68.24 o 
   2   0   0     9273.49     9334.44    384.22 o 
   3   0   0     2156.04     1955.97     92.15 o 
   4   0   0     1612.01     1544.27     80.62 o 
   5   0   0      719.51      702.16     49.06 o 
   6   0   0       13.06       23.82     12.79 o 
   7   0   0      812.34      895.81     68.08 o 
   1   1   0      475.66      516.78     25.68 o 
   2   1   0     1852.63     1676.19     80.12 o 
   3   1   0     3150.02     3162.14    143.17 o 
   4   1   0      776.34      683.46     43.79 o 
   5   1   0      158.15      144.97     22.62 o 
   6   1   0       22.14       28.56     13.49 o 
   7   1   0     1119.50     1113.45     80.78 o 
   0   2   0     7858.69     9100.69    382.54 o 
   1   2   0     5176.45     5194.21    123.97 o 
   2   2   0     4700.86     4594.04    190.28 o 
   3   2   0     3453.78     3297.10    146.96 o 
   4   2   0      533.71      518.93     38.13 o 
   5   2   0      458.42      466.07     38.76 o 
   6   2   0       36.98       33.27     15.64 o 
   7   2   0      152.54      133.73     31.02 o 
   1   3   0      579.84      628.72     28.54 o 
   2   3   0      732.87      748.15     42.90 o 
   3   3   0       92.98      149.14     18.92 o 
   4   3   0     1449.89     1496.40     82.42 o 
   5   3   0      355.05      399.76     36.74 o 
   6   3   0      770.98      691.64     54.37 o 
   7   3   0      183.79      234.13     38.10 o 
   0   4   0    14219.57    14604.78    444.69 o 
   1   4   0    16059.58    16783.86    434.78 o 
   2   4   0     1260.83     1212.67     42.91 o 
   3   4   0     2186.69     2183.65    108.36 o 
   4   4   0      324.53      269.98     27.86 o 
   5   4   0      738.33      721.59     54.21 o 
   6   4   0     1271.96     1199.00     77.24 o 
   7   4   0      583.14      552.38     54.27 o 
   1   5   0     2159.45     2442.32     61.94 o 
   2   5   0      277.41      294.21     16.01 o 
   3   5   0     1421.87     1428.96     75.31 o 
   4   5   0       39.61       54.50     15.10 o 
   5   5   0       40.30       37.25     15.29 o 
   6   5   0     1236.15     1203.04     80.05 o 
   7   5   0       40.98       56.74     22.49 o 
   0   6   0     4469.64     4566.72    137.37 o 
   1   6   0     4803.59     5136.67    111.07 o 
   2   6   0     2795.97     2910.12     91.62 o 
   3   6   0     3012.81     3061.29    100.17 o 
   4   6   0     2126.89     2148.08    109.88 o 
   5   6   0      498.09      517.47     45.56 o 
   6   6   0      951.89      955.62     68.96 o 
   7   6   0        6.45       12.79     14.91 o 
   1   7   0     3952.11     4011.20     87.41 o 
   2   7   0     2120.11     2240.56     75.48 o 
   3   7   0     1878.79     1840.14     65.73 o 
   4   7   0      379.85      377.02     33.65 o 
   5   7   0      490.14      528.15     44.17 o 
   6   7   0      138.45      162.07     30.52 o 
   7   7   0      233.09      207.62     37.22 o 
   0   8   0     8216.84     8809.37    263.95 o 
   1   8   0     3700.40     3539.48     93.48 o 
   2   8   0     2761.32     2888.20     79.11 o 
   3   8   0      131.06      134.62     13.87 o 
   4   8   0     2348.93     2348.69    121.31 o 
   5   8   0       16.01       35.35     13.58 o 
   6   8   0      577.66      623.34     53.23 o 
   7   8   0       41.04       45.02     22.05 o 
   1   9   0       76.20       61.80      8.37 o 
   2   9   0      176.29      212.51     11.41 o 
   3   9   0      931.23      915.39     39.87 o 
   4   9   0      814.95      827.01     56.55 o 
   5   9   0      255.79      267.46     34.43 o 
   6   9   0       32.95       58.26     18.45 o 
   7   9   0      124.33      159.13     33.58 o 
   0  10   0     2543.30     2619.62     83.35 o 
   1  10   0     6233.57     6613.68    194.86 o 
   2  10   0      954.60      996.84     30.09 o 
   3  10   0     2504.20     2437.30     84.84 o 
   4  10   0     2022.21     2072.91     77.53 o 
   5  10   0      759.29      763.00     56.93 o 
   6  10   0      148.06      137.30     27.67 o 
   1  11   0       69.12       60.32      9.22 o 
   2  11   0       96.80       86.63     11.30 o 
   3  11   0     2035.63     2010.42     73.52 o 
   4  11   0       18.32       18.37      6.76 o 
   5  11   0      249.18      273.17     35.64 o 
   6  11   0       14.25       30.93     14.91 o 
   0  12   0     1654.41     1670.03     90.70 o 
   1  12   0     1035.28     1045.33     42.69 o 
   2  12   0      992.09      944.88     40.87 o 
   3  12   0     1020.15      978.56     43.82 o 
   4  12   0      460.10      459.70     41.70 o 
   5  12   0     1831.84     1961.66    111.04 o 
   6  12   0      283.91      336.45     42.05 o 
   1  13   0      130.80      136.60     14.27 o 
   2  13   0      717.11      638.30     32.29 o 
   3  13   0     1972.09     1950.48     73.51 o 
   4  13   0      221.46      223.01     28.62 o 
   5  13   0      115.55       96.89     23.25 o 
   6  13   0      247.78      263.29     39.17 o 
   0  14   0      307.42      318.92     28.81 o 
   1  14   0     1293.11     1338.36     57.62 o 
   2  14   0     2190.65     2087.14     75.39 o 
   3  14   0      638.04      670.42     35.15 o 
   4  14   0      470.75      491.53     30.60 o 
   5  14   0     1134.41     1220.14     82.20 o 
   6  14   0      127.40      173.72     34.02 o 
   1  15   0      233.51      258.75     37.18 o 
   2  15   0      793.85      744.88     36.91 o 
   3  15   0      138.47      137.29     17.17 o 
   4  15   0      692.52      628.98     36.26 o 
   5  15   0      122.24      114.99     18.17 o 
   0  16   0      143.30      136.29     21.92 o 
   1  16   0     1083.55     1122.32     48.14 o 
   2  16   0      866.23      887.22     42.34 o 
   3  16   0      523.41      503.64     30.38 o 
   4  16   0      844.89      837.28     44.05 o 
   5  16   0      482.04      465.73     43.96 o 
   1  17   0       73.79       75.68     19.44 o 
   2  17   0       68.07       61.81     11.82 o 
   3  17   0       35.29       47.13     11.59 o 
   4  17   0       72.17       76.51     17.11 o 
   5  17   0       91.90      110.63     20.04 o 
   0  18   0     1590.31     1595.44     95.82 o 
   1  18   0     1628.26     1520.91     64.45 o 
   2  18   0      853.51      848.69     43.13 o 
   3  18   0      459.37      478.04     31.58 o 
   4  18   0      228.32      242.56     25.04 o 
   1  19   0      359.43      400.28     27.92 o 
   2  19   0      346.31      330.51     26.22 o 
   3  19   0      290.19      286.31     26.24 o 
   4  19   0      320.20      326.60     29.07 o 
   0  20   0       65.69       59.17     17.79 o 
   1  20   0     1184.18     1257.70     75.68 o 
   2  20   0      669.84      642.03     38.31 o 
   3  20   0      411.71      418.47     30.55 o 
   1  21   0      118.55      126.03     19.01 o 
   2  21   0       43.62       56.28     13.82 o 
   3  21   0      226.41      222.49     25.31 o 
   0  22   0      339.36      371.39     43.85 o 
   1  22   0      830.06      822.80     45.95 o 
   2  22   0      533.25      544.86     36.96 o 
   1 -22   1       23.25       37.97     22.71 o 
   1 -21   1      654.91      626.84     64.92 o 
   2 -21   1       14.66       24.36     22.81 o 
   0 -20   1      198.71      195.24     34.43 o 
   1 -20   1     1264.29     1347.99     99.45 o 
   2 -20   1       87.84      114.68     34.75 o 
   3 -20   1       43.63       51.65     29.92 o 
   0 -19   1      579.83      458.90     49.82 o 
   1 -19   1      762.93      715.49     69.34 o 
   2 -19   1      473.58      472.36     55.98 o 
   3 -19   1      576.27      641.91     70.70 o 
   0 -18   1      300.74      289.16     36.58 o 
   1 -18   1      117.86      133.63     31.09 o 
   2 -18   1      610.47      587.61     59.55 o 
   3 -18   1       48.76       74.11     30.14 o 
  -1 -17   1      423.27      419.57     31.09 o 
   0 -17   1      402.11      385.26     39.65 o 
   1 -17   1      270.34      236.15     37.72 o 
   2 -17   1     1196.98     1073.52     86.40 o 
   3 -17   1      968.56      965.00     88.84 o 
  -1 -16   1      529.73      478.21     34.25 o 
   0 -16   1     1072.90     1132.43     54.52 o 
   1 -16   1      671.06      671.01     58.98 o 
   2 -16   1      583.50      624.44     59.55 o 
   3 -16   1       67.82       80.15     27.14 o 
  -1 -15   1      720.73      720.65     40.65 o 
   0 -15   1     1053.86     1024.84     52.54 o 
   1 -15   1     1361.47     1307.36     92.50 o 
   2 -15   1     1053.52      985.03     78.35 o 
   3 -15   1      967.72      937.36     83.84 o 
  -6 -14   1       41.00       48.02     18.73 o 
  -2 -14   1      582.30      586.50     44.64 o 
  -1 -14   1      175.76      183.28     19.25 o 
   0 -14   1     1013.94      984.24     48.61 o 
   1 -14   1       22.24       20.03     13.55 o 
   2 -14   1     1337.25     1224.81     92.12 o 
   3 -14   1      702.45      737.41     66.94 o 
  -6 -13   1      213.94      221.81     35.41 o 
  -5 -13   1      302.73      288.46     35.70 o 
  -2 -13   1      806.19      812.95     57.59 o 
  -1 -13   1      484.43      475.72     29.27 o 
   0 -13   1      258.67      279.22     21.69 o 
   1 -13   1      673.78      631.55     34.25 o 
   2 -13   1     3624.76     3571.41    211.03 o 
   3 -13   1      119.74       93.07     26.22 o 
   5 -13   1     1345.41     1287.93     84.98 o 
   6 -13   1      202.06      227.81     37.75 o 
  -6 -12   1       86.68      101.66     25.05 o 
  -5 -12   1      792.65      844.60     60.02 o 
  -2 -12   1      719.81      691.95     49.60 o 
  -1 -12   1      230.55      250.02     19.56 o 
   0 -12   1      740.44      715.01     36.88 o 
   1 -12   1     1676.58     1653.97     66.99 o 
   2 -12   1      600.26      565.30     53.77 o 
   3 -12   1      382.41      408.99     46.25 o 
   5 -12   1      391.15      439.91     42.08 o 
   6 -12   1      181.75      160.36     31.18 o 
  -6 -11   1      185.98      200.10     32.07 o 
  -5 -11   1       58.57       69.19     18.20 o 
  -3 -11   1     1881.12     1888.39    112.72 o 
  -2 -11   1      158.33      160.45     19.43 o 
  -1 -11   1      966.69      960.33     45.47 o 
   0 -11   1     1329.68     1262.48     55.61 o 
   1 -11   1     1795.07     1717.76     70.60 o 
   2 -11   1     3385.35     3361.71    184.34 o 
   3 -11   1      527.40      584.23     55.32 o 
   5 -11   1      180.01      165.16     28.50 o 
   6 -11   1      317.19      309.00     40.63 o 
  -6 -10   1      257.27      246.57     34.15 o 
  -5 -10   1      476.80      551.62     44.80 o 
  -2 -10   1     2307.56     2409.47    122.67 o 
  -1 -10   1     2764.80     2936.50    112.23 o 
   0 -10   1      652.60      663.72     34.83 o 
   1 -10   1     1939.92     1871.75     74.80 o 
   2 -10   1       20.33       18.68      9.38 o 
   3 -10   1      346.48      350.83     40.82 o 
   5 -10   1      979.00     1018.33     68.96 o 
   6 -10   1      291.97      294.34     39.02 o 
  -7  -9   1      129.49      151.51     31.15 o 
  -6  -9   1       29.77       31.24     14.94 o 
  -5  -9   1      460.42      446.23     38.83 o 
  -2  -9   1     1851.33     1854.91    105.45 o 
  -1  -9   1     1783.55     1891.75     77.32 o 
   0  -9   1     3704.48     3691.44    143.06 o 
   1  -9   1     2852.53     2800.83    104.97 o 
   2  -9   1     6692.99     6758.70    247.85 o 
   3  -9   1     2690.33     2243.11    141.69 o 
   5  -9   1     1436.24     1412.53     84.00 o 
   6  -9   1      773.45      785.94     60.81 o 
  -7  -8   1       27.91       48.21     20.16 o 
  -6  -8   1      695.07      712.77     52.79 o 
  -5  -8   1      680.02      660.55     50.20 o 
  -4  -8   1     1423.52     1416.26     78.32 o 
  -1  -8   1     6086.25     6660.69    244.48 o 
   0  -8   1     1608.04     1751.00     67.19 o 
   1  -8   1     2878.19     2824.27    104.12 o 
   2  -8   1      833.43      807.31     35.12 o 
   3  -8   1       42.32       34.37     16.24 o 
   4  -8   1       54.61       42.55     13.43 o 
   5  -8   1      271.25      285.94     30.77 o 
   6  -8   1      124.97      119.70     24.96 o 
   7  -8   1      154.13      188.70     35.10 o 
  -7  -7   1      147.95      172.65     32.03 o 
  -6  -7   1        8.16       20.31     13.24 o 
  -5  -7   1      914.55      906.30     59.90 o 
  -4  -7   1      870.17      846.50     52.85 o 
   0  -7   1     2939.04     3109.86     89.13 o 
   1  -7   1     7589.01     7544.44    270.67 o 
   2  -7   1     4005.88     4523.52    170.05 o 
   3  -7   1     4370.81     4450.58    236.81 o 
   4  -7   1      801.13      796.40     53.23 o 
   5  -7   1     2295.43     2227.91    114.39 o 
   6  -7   1      856.30      903.43     63.63 o 
   7  -7   1       65.57       71.11     22.75 o 
  -7  -6   1      272.65      252.29     36.49 o 
  -6  -6   1      918.38      919.48     64.23 o 
  -5  -6   1      244.52      264.30     28.43 o 
  -4  -6   1      829.83      826.06     51.87 o 
   0  -6   1     1198.28     1187.54     34.55 o 
   1  -6   1     4985.28     4844.30    173.65 o 
   2  -6   1     1454.95     1508.41     90.83 o 
   3  -6   1      416.37      447.91     41.16 o 
   4  -6   1      445.59      467.46     36.14 o 
   5  -6   1      511.28      506.23     41.26 o 
   6  -6   1      234.19      301.51     36.46 o 
   7  -6   1      228.19      237.19     37.69 o 
  -7  -5   1      225.44      224.36     35.13 o 
  -6  -5   1      217.88      185.51     28.87 o 
  -5  -5   1       55.87       50.61     15.73 o 
  -4  -5   1     1034.19     1030.21     59.80 o 
  -3  -5   1      232.20      261.17     22.97 o 
   0  -5   1     4509.47     4588.27    132.74 o 
   1  -5   1     6802.25     6650.40    178.92 o 
   3  -5   1     5082.45     5091.89    218.80 o 
   4  -5   1     1735.55     1661.35     86.15 o 
   5  -5   1     3378.68     3147.20    152.49 o 
   6  -5   1      912.41      930.66     64.42 o 
   7  -5   1      385.30      390.76     46.31 o 
  -7  -4   1      907.70      922.60     68.02 o 
  -6  -4   1     1376.43     1289.89     79.86 o 
  -5  -4   1      833.92      787.04     50.80 o 
  -4  -4   1     2351.36     2184.16    108.55 o 
  -3  -4   1     1285.02     1400.24     65.49 o 
   0  -4   1     4808.47     5311.75    165.53 o 
   1  -4   1     1967.60     2079.87     69.75 o 
   2  -4   1      634.98      627.35     47.23 o 
   3  -4   1     1286.34     1246.64     66.25 o 
   4  -4   1      141.09      118.88     19.08 o 
   5  -4   1      318.90      299.81     29.92 o 
   6  -4   1       81.15       92.82     22.30 o 
   7  -4   1      181.70      169.55     32.89 o 
  -7  -3   1        2.83       -0.70     11.88 o 
  -6  -3   1     1208.72     1173.35     73.83 o 
  -5  -3   1      334.96      321.70     31.05 o 
  -4  -3   1     1417.58     1504.59     79.58 o 
  -3  -3   1     3983.88     4358.20    189.65 o 
  -2  -3   1      813.30      829.25     44.13 o 
   0  -3   1     1946.15     1875.14     63.20 o 
   1  -3   1    11198.46    12309.09    409.38 o 
   2  -3   1     4599.12     4469.24    116.05 o 
   3  -3   1     4942.22     5062.51    221.24 o 
   4  -3   1      320.36      359.55     28.46 o 
   5  -3   1     1907.18     1866.47    100.21 o 
   6  -3   1     2178.82     2107.45    112.66 o 
   7  -3   1      457.56      470.65     47.45 o 
  -7  -2   1      194.49      226.77     34.47 o 
  -6  -2   1      881.80      832.13     59.52 o 
  -5  -2   1      436.51      428.98     35.51 o 
  -4  -2   1      208.10      182.25     21.20 o 
  -3  -2   1     1387.91     1349.82     66.47 o 
  -2  -2   1     1468.89     1511.98     64.13 o 
   0  -2   1     1480.88     1660.63     58.97 o 
   1  -2   1      843.68      881.59     35.05 o 
   2  -2   1     1182.71     1149.09     35.70 o 
   3  -2   1      647.06      667.79     39.39 o 
   4  -2   1      379.66      369.18     30.23 o 
   5  -2   1      112.47      125.77     22.11 o 
   6  -2   1      583.02      703.71     53.39 o 
   7  -2   1       58.67       64.70     20.47 o 
  -7  -1   1      154.35      176.79     30.99 o 
  -6  -1   1      297.70      302.59     34.37 o 
  -5  -1   1       28.88       20.79     10.90 o 
  -4  -1   1      232.55      247.49     23.19 o 
  -3  -1   1     1289.80     1201.78     60.56 o 
  -2  -1   1      390.18      388.04     24.17 o 
  -1  -1   1     6538.12     6634.48    274.31 o 
   0  -1   1     4909.23     5610.78    259.72 o 
   1  -1   1     1864.05     1754.27     95.11 o 
   2  -1   1     4478.05     4230.48    130.99 o 
   3  -1   1     2981.53     3080.22    138.31 o 
   4  -1   1     1936.63     1906.62     94.46 o 
   5  -1   1      918.16      951.86     59.90 o 
   6  -1   1     1128.02     1068.94     71.46 o 
   7  -1   1      453.04      403.46     43.63 o 
  -7   0   1       42.33       52.88     20.03 o 
  -6   0   1       25.47       26.13     13.62 o 
  -5   0   1     1022.98      950.22     58.79 o 
  -4   0   1      281.84      284.93     25.49 o 
  -3   0   1     8913.49     8504.21    354.93 o 
  -2   0   1     1928.75     1815.89     81.44 o 
  -1   0   1        2.84        1.07      2.18 o 
   0   0   1     1976.81     2285.88    102.83 o 
   1   0   1      120.49      142.48      6.97 o 
   2   0   1     1430.19     1352.57     47.06 o 
   3   0   1        4.47        4.98      4.60 o 
   4   0   1      480.87      480.26     35.45 o 
   5   0   1       73.61      109.34     21.10 o 
   6   0   1        0.21       -1.67      9.22 o 
   7   0   1        1.11       10.30     11.12 o 
  -7   1   1      165.79      219.12     35.32 o 
  -6   1   1      256.07      247.93     32.79 o 
  -5   1   1       48.21       64.64     16.21 o 
  -4   1   1      244.48      256.59     24.23 o 
  -3   1   1     1256.97     1196.85     61.19 o 
  -2   1   1      533.46      462.82     25.91 o 
  -1   1   1     6481.41     6819.99    275.92 o 
   0   1   1     5363.38     6043.88    176.81 o 
   1   1   1     1798.58     1753.57     65.09 o 
   2   1   1     4273.74     4178.12    131.59 o 
   3   1   1     2911.08     3071.80    102.16 o 
   4   1   1     2010.78     1804.58     93.51 o 
   5   1   1      997.00      891.27     58.57 o 
   6   1   1     1196.43     1129.78     72.82 o 
   7   1   1      592.79      521.67     48.40 o 
  -7   2   1      281.50      307.51     40.22 o 
  -6   2   1      884.62      848.96     62.08 o 
  -5   2   1      436.34      425.86     37.12 o 
  -4   2   1      231.99      171.61     21.55 o 
  -3   2   1     1445.75     1328.94     68.08 o 
  -2   2   1     1219.14     1220.80     64.64 o 
  -1   2   1     1717.20     1534.35    100.57 o 
   0   2   1     1591.07     1771.92     43.22 o 
   1   2   1      963.00     1002.29     26.80 o 
   2   2   1     1255.31     1216.48     44.35 o 
   3   2   1      672.17      639.91     29.27 o 
   4   2   1      401.93      334.71     29.70 o 
   5   2   1      120.64      161.24     24.42 o 
   6   2   1      553.80      585.68     50.17 o 
   7   2   1       66.21       68.40     21.92 o 
  -7   3   1        4.01       20.28     15.51 o 
  -6   3   1     1253.31     1165.61     75.79 o 
  -5   3   1      404.49      385.92     35.19 o 
  -4   3   1     1517.64     1612.03     83.50 o 
  -3   3   1     4128.39     4389.16    192.36 o 
  -2   3   1     1002.67      952.40     47.64 o 
  -1   3   1     1107.17     1173.42     44.13 o 
   0   3   1     1806.73     1755.14     79.11 o 
   1   3   1    11445.99    12608.00    459.90 o 
   2   3   1     4093.07     4111.18    136.09 o 
   3   3   1     5074.47     5197.22    224.17 o 
   4   3   1      227.27      230.87     25.72 o 
   5   3   1     1952.17     1917.49    103.65 o 
   6   3   1     2055.19     1942.99    113.70 o 
   7   3   1      364.83      419.41     45.65 o 
  -7   4   1      903.22      869.72     68.05 o 
  -6   4   1     1391.19     1350.92     83.53 o 
  -5   4   1      604.58      628.80     49.60 o 
  -4   4   1     2529.46     2332.26    112.91 o 
  -3   4   1     1086.11     1123.28     65.68 o 
  -2   4   1     1368.20     1365.16     51.38 o 
  -1   4   1      322.56      370.64     12.66 o 
   0   4   1     4395.04     4734.64    121.14 o 
   1   4   1     1854.84     1932.64     52.35 o 
   2   4   1      683.25      681.58     22.85 o 
   3   4   1     1292.43     1282.07     50.19 o 
   4   4   1      141.43      148.17     22.08 o 
   5   4   1      329.24      301.48     32.51 o 
   6   4   1       73.22       93.86     23.98 o 
   7   4   1      202.45      254.41     39.17 o 
  -7   5   1      238.10      258.74     38.51 o 
  -6   5   1      187.70      204.78     31.12 o 
  -5   5   1       59.99       61.70     18.45 o 
  -4   5   1      973.03     1040.06     62.65 o 
  -3   5   1      311.90      333.70     27.20 o 
  -2   5   1     2551.23     2557.49    141.83 o 
  -1   5   1     1778.07     1770.11     46.80 o 
   0   5   1     4960.83     4946.00    117.37 o 
   1   5   1     6094.83     6233.27    158.89 o 
   2   5   1      203.46      225.04     11.64 o 
   3   5   1     4936.54     4973.84    161.73 o 
   4   5   1     1675.67     1610.29     88.14 o 
   5   5   1     3295.41     3145.68    156.00 o 
   6   5   1      955.74      889.75     65.27 o 
   7   5   1      404.13      430.88     45.33 o 
  -7   6   1      302.64      291.31     41.64 o 
  -6   6   1     1055.05     1016.40     70.17 o 
  -5   6   1      373.85      332.63     33.80 o 
  -4   6   1      967.25      869.59     55.22 o 
  -3   6   1     2221.40     2284.09     77.37 o 
  -2   6   1     1019.93      994.63     30.40 o 
  -1   6   1       45.48       50.30      4.70 o 
   0   6   1     1021.25     1056.27     31.18 o 
   1   6   1     4707.15     4788.89    120.73 o 
   2   6   1     1358.00     1439.77     42.90 o 
   3   6   1      365.63      360.07     17.70 o 
   4   6   1      469.03      465.54     38.79 o 
   5   6   1      502.17      487.18     42.93 o 
   6   6   1      230.32      262.84     36.52 o 
   7   6   1      214.78      213.37     36.71 o 
  -7   7   1      134.66      141.53     31.91 o 
  -6   7   1       10.15       16.30     13.81 o 
  -5   7   1     1028.81      964.62     64.07 o 
  -4   7   1      786.54      835.06     55.03 o 
  -3   7   1       47.27       56.99      9.37 o 
  -2   7   1     1559.23     1479.38     42.54 o 
  -1   7   1      239.79      222.30      9.80 o 
   0   7   1     2861.07     3134.04     79.72 o 
   1   7   1     7416.88     7622.61    224.47 o 
   2   7   1     4446.07     4733.15    119.95 o 
   3   7   1     4249.12     4177.20    112.76 o 
   4   7   1      852.59      882.20     57.12 o 
   5   7   1     2141.26     2048.12    114.74 o 
   6   7   1      878.85      848.96     64.95 o 
   7   7   1      113.84      117.27     28.05 o 
  -7   8   1       25.17       31.12     17.85 o 
  -6   8   1      542.86      598.16     52.63 o 
  -5   8   1      876.14      883.84     59.04 o 
  -4   8   1     1428.71     1435.91     81.76 o 
  -3   8   1      256.78      241.03     13.52 o 
  -2   8   1     2437.15     2647.54     70.95 o 
  -1   8   1     6374.67     6770.14    166.37 o 
   0   8   1     1470.63     1614.23     45.60 o 
   1   8   1     2650.08     2712.05     73.07 o 
   2   8   1      771.19      745.71     27.07 o 
   3   8   1       27.67       20.16      6.95 o 
   4   8   1       43.07       46.06     14.91 o 
   5   8   1      268.27      280.41     34.85 o 
   6   8   1      128.15      114.96     26.47 o 
   7   8   1      168.81      187.37     35.45 o 
  -7   9   1      116.26      159.92     33.27 o 
  -6   9   1       38.73       39.71     18.48 o 
  -5   9   1      501.57      474.07     42.74 o 
  -4   9   1      973.92      910.22     60.12 o 
  -3   9   1      807.38      777.90     27.95 o 
  -2   9   1     1811.51     1885.76     52.90 o 
  -1   9   1     1866.17     1893.57     51.90 o 
   0   9   1     3869.35     3927.75     98.29 o 
   1   9   1     2588.41     2717.46     73.74 o 
   2   9   1     6672.91     6880.38    173.12 o 
   3   9   1     2555.89     2351.03    180.85 o 
   4   9   1     2108.37     2149.82    113.79 o 
   5   9   1     1340.99     1401.85     86.62 o 
   6   9   1      764.81      777.54     61.86 o 
  -6  10   1      230.85      222.63     34.75 o 
  -5  10   1      577.41      569.47     48.78 o 
  -4  10   1      434.39      415.39     47.58 o 
  -3  10   1     1560.58     1461.76     49.86 o 
  -2  10   1     2056.29     2095.68     60.18 o 
  -1  10   1     2620.67     2812.26     75.64 o 
   0  10   1      712.89      747.23     24.08 o 
   1  10   1     1850.93     1857.49     53.22 o 
   2  10   1       20.14       15.61      5.19 o 
   3  10   1      321.16      350.04     18.59 o 
   4  10   1       73.02       62.93     25.24 o 
   5  10   1      983.33     1019.09     70.23 o 
   6  10   1      294.18      319.93     41.23 o 
  -6  11   1      220.17      226.45     35.73 o 
  -5  11   1       68.06       72.16     21.01 o 
  -4  11   1       34.09       48.66     10.93 o 
  -3  11   1     2036.43     2069.54     73.35 o 
  -2  11   1      120.44      120.03     13.41 o 
  -1  11   1      968.37      934.60     32.26 o 
   0  11   1     1314.60     1261.74     37.89 o 
   1  11   1     1717.38     1713.85     50.32 o 
   2  11   1     3237.43     3074.66    126.04 o 
   3  11   1      545.36      571.57     30.09 o 
   4  11   1     1652.70     1630.96     71.49 o 
   5  11   1       97.84      118.66     25.75 o 
   6  11   1      283.95      338.47     42.52 o 
  -6  12   1       34.29       40.60     18.64 o 
  -5  12   1      768.12      760.70     60.18 o 
  -4  12   1       57.54       60.70     11.77 o 
  -3  12   1      149.57      145.83     18.54 o 
  -2  12   1      732.26      700.62     32.97 o 
  -1  12   1      252.93      227.36     16.34 o 
   0  12   1      740.80      710.81     24.98 o 
   1  12   1     1521.33     1504.71     47.09 o 
   2  12   1      669.32      662.98     26.12 o 
   3  12   1      412.85      381.35     33.65 o 
   4  12   1      324.21      298.67     32.57 o 
   5  12   1      405.01      372.50     40.63 o 
   6  12   1      175.16      166.43     32.13 o 
  -6  13   1      251.56      286.06     40.47 o 
  -5  13   1      340.48      396.41     40.31 o 
  -4  13   1      261.92      262.75     22.66 o 
  -3  13   1      523.26      535.57     29.61 o 
  -2  13   1      939.12      867.30     38.47 o 
  -1  13   1      434.37      420.59     24.26 o 
   0  13   1      305.59      300.38     20.66 o 
   1  13   1      703.31      628.94     32.72 o 
   2  13   1     3727.75     3715.43    101.09 o 
   3  13   1       69.08       54.23     19.62 o 
   4  13   1     3519.99     3457.88    188.46 o 
   5  13   1     1327.48     1376.55     87.54 o 
   6  13   1      164.65      149.49     31.15 o 
  -6  14   1       91.76       78.32     24.77 o 
  -5  14   1     1202.19     1284.83     85.17 o 
  -4  14   1      169.73      156.45     25.54 o 
  -3  14   1      845.55      775.29     38.34 o 
  -2  14   1      528.10      521.02     29.03 o 
  -1  14   1      160.26      165.43     16.11 o 
   0  14   1     1001.02      966.46     41.65 o 
   1  14   1       23.78       27.83      7.48 o 
   2  14   1     1310.21     1318.90     44.09 o 
   3  14   1      643.21      636.75     34.63 o 
   4  14   1      117.28      140.45     18.42 o 
   5  14   1       75.50       94.87     23.85 o 
  -5  15   1       53.98       30.48     20.12 o 
  -4  15   1      219.59      213.13     21.50 o 
  -3  15   1      655.65      618.07     33.91 o 
  -2  15   1       90.25       90.52     13.44 o 
  -1  15   1      689.56      685.57     34.66 o 
   0  15   1     1155.90     1121.81     46.35 o 
   1  15   1     1311.78     1380.15     55.57 o 
   2  15   1     1017.23      958.05     47.37 o 
   3  15   1     1158.00     1107.75     49.12 o 
   4  15   1     1320.15     1318.06     58.87 o 
   5  15   1      544.58      590.06     37.64 o 
  -5  16   1      432.56      468.73     32.89 o 
  -4  16   1      626.53      629.78     36.82 o 
  -3  16   1      392.70      403.76     26.97 o 
  -2  16   1      832.86      767.67     38.15 o 
  -1  16   1      670.48      695.30     33.53 o 
   0  16   1      968.12     1000.52     45.86 o 
   1  16   1      679.10      671.66     34.93 o 
   2  16   1      525.84      556.55     32.01 o 
   3  16   1       57.90       45.96     10.85 o 
   4  16   1      116.60      117.21     17.78 o 
   5  16   1      115.64      135.65     20.71 o 
  -5  17   1      108.72      147.55     21.70 o 
  -4  17   1       99.99      124.71     18.30 o 
  -3  17   1      374.93      371.84     33.04 o 
  -2  17   1     1473.61     1433.50     59.83 o 
  -1  17   1      478.75      471.54     44.09 o 
   0  17   1      343.95      341.45     23.85 o 
   1  17   1      326.81      329.50     23.00 o 
   2  17   1     1179.83     1081.23     49.70 o 
   3  17   1     1233.68     1130.94     57.92 o 
   4  17   1      881.42      921.32     47.73 o 
  -4  18   1      285.14      281.35     26.14 o 
  -3  18   1      508.04      501.97     32.08 o 
  -2  18   1      160.83      166.26     19.11 o 
  -1  18   1     1046.47      977.86     56.88 o 
   0  18   1      289.67      286.76     40.33 o 
   1  18   1      148.04      152.63     18.34 o 
   2  18   1      541.66      479.24     30.76 o 
   3  18   1       42.88       46.90     11.69 o 
   4  18   1      228.27      238.12     25.55 o 
  -4  19   1      264.64      260.78     26.12 o 
  -3  19   1       41.02       44.67     11.17 o 
  -2  19   1     1573.93     1561.03     84.48 o 
  -1  19   1      511.70      517.93     34.25 o 
   0  19   1      622.93      590.42     33.65 o 
   1  19   1      822.91      854.50     43.37 o 
   2  19   1      463.40      459.91     30.88 o 
   3  19   1      694.44      647.00     38.46 o 
   4  19   1       37.36       51.86     13.60 o 
  -3  20   1       67.92      106.98     31.34 o 
  -2  20   1       63.49       57.41     18.28 o 
  -1  20   1      942.54     1025.52     50.68 o 
   0  20   1      185.77      170.60     20.00 o 
   1  20   1     1234.03     1201.44     57.17 o 
   2  20   1       73.08       89.73     16.12 o 
   3  20   1       50.02       50.31     13.72 o 
  -3  21   1       54.65       71.40     15.26 o 
  -2  21   1      627.27      604.79     42.29 o 
  -1  21   1      431.70      425.57     30.86 o 
   0  21   1      298.54      325.32     32.95 o 
   1  21   1      596.46      637.91     49.68 o 
   2  21   1       13.08       33.95     12.11 o 
  -2  22   1       30.12       29.48     11.45 o 
  -1  22   1      261.95      268.63     26.49 o 
   0  22   1      237.27      245.18     25.88 o 
   1  22   1       19.42       27.42     11.31 o 
   1 -22   2       75.97      125.99     36.43 o 
   0 -21   2      880.16      966.67     81.73 o 
   1 -21   2      466.25      528.34     61.73 o 
   2 -21   2       97.69      130.79     37.91 o 
   0 -20   2      320.03      286.79     42.14 o 
   1 -20   2      104.49      123.52     32.19 o 
   2 -20   2      487.37      508.50     59.46 o 
   3 -20   2       25.62       23.69     25.24 o 
  -1 -19   2      434.47      448.48     46.66 o 
   0 -19   2      317.52      343.91     40.25 o 
   1 -19   2      536.09      514.22     53.96 o 
   2 -19   2      265.64      305.43     49.41 o 
   3 -19   2      406.06      528.25     62.71 o 
  -1 -18   2       54.24       61.64     20.35 o 
   0 -18   2      563.84      517.09     53.01 o 
   1 -18   2       74.54       80.78     26.54 o 
   2 -18   2      839.44      869.06     79.90 o 
   3 -18   2      133.28      124.28     34.81 o 
   4 -18   2      234.63      123.71     39.46 o 
  -1 -17   2      955.13      975.39     69.91 o 
   0 -17   2     1150.68     1037.22     81.54 o 
   1 -17   2     1373.99     1437.55    100.62 o 
   2 -17   2      621.41      676.28     63.22 o 
   3 -17   2       15.35       26.19     21.17 o 
   4 -17   2     1004.23      983.64     89.91 o 
  -2 -16   2       28.93       38.92     15.70 o 
  -1 -16   2      403.60      342.04     37.88 o 
   0 -16   2      475.41      457.73     47.26 o 
   1 -16   2     1500.42     1390.60     99.13 o 
   2 -16   2       91.67      107.29     28.59 o 
   3 -16   2      656.05      638.53     64.86 o 
   4 -16   2      785.14      757.32     78.19 o 
  -2 -15   2      217.67      199.44     27.83 o 
  -1 -15   2      287.18      237.95     30.45 o 
   0 -15   2      271.36      291.09     34.37 o 
   1 -15   2      415.03      448.60     45.40 o 
   2 -15   2      260.90      245.66     37.15 o 
   3 -15   2      183.14      197.54     38.07 o 
   4 -15   2     1099.43     1101.45     94.71 o 
  -6 -14   2       68.40       51.68     20.69 o 
  -5 -14   2      531.81      500.73     45.30 o 
  -2 -14   2      167.45      165.41     24.39 o 
  -1 -14   2      167.70      183.67     26.66 o 
   0 -14   2      652.61      610.70     53.80 o 
   1 -14   2       85.65       68.52     19.87 o 
   2 -14   2       46.14       64.67     21.29 o 
   3 -14   2      819.64      831.71     72.09 o 
   4 -14   2      325.73      358.63     52.57 o 
   5 -14   2      295.58      260.06     38.45 o 
  -6 -13   2      636.00      679.10     54.59 o 
  -5 -13   2      777.61      847.92     59.58 o 
  -3 -13   2      462.61      506.70     42.65 o 
  -2 -13   2      264.83      261.77     29.32 o 
  -1 -13   2     1169.41     1218.05     80.50 o 
   0 -13   2      245.56      266.19     30.96 o 
   1 -13   2      506.69      506.35     44.42 o 
   2 -13   2     1498.67     1349.35     95.72 o 
   3 -13   2      674.83      731.79     63.15 o 
   4 -13   2     1205.03     1222.88     96.95 o 
   5 -13   2       52.18       31.84     14.75 o 
  -6 -12   2       73.94       79.39     21.61 o 
  -5 -12   2      687.00      642.89     50.33 o 
  -3 -12   2        4.48        2.62      8.09 o 
  -2 -12   2      556.19      585.71     46.06 o 
  -1 -12   2      624.30      722.34     54.12 o 
   0 -12   2      719.31      713.78     55.38 o 
   1 -12   2     1279.35     1291.15     86.47 o 
   2 -12   2     1916.22     1754.48    111.04 o 
   3 -12   2      871.37      915.02     77.12 o 
   4 -12   2      453.90      502.02     53.45 o 
   5 -12   2      281.32      297.03     37.88 o 
   6 -12   2      389.72      444.34     46.66 o 
  -6 -11   2      700.38      712.58     56.23 o 
  -5 -11   2      524.43      481.43     42.78 o 
  -2 -11   2     2639.46     2724.22    143.49 o 
  -1 -11   2     2654.27     2735.37    157.86 o 
   0 -11   2      362.71      362.23     36.74 o 
   1 -11   2      845.89      833.52     62.90 o 
   2 -11   2     1223.41     1164.25     85.87 o 
   3 -11   2      760.53      748.38     60.18 o 
   4 -11   2      274.23      248.97     41.70 o 
   5 -11   2      147.00      144.09     27.48 o 
   6 -11   2      172.34      205.60     34.59 o 
  -6 -10   2      132.46      116.29     24.61 o 
  -5 -10   2      407.65      373.86     35.07 o 
  -2 -10   2      232.33      250.84     25.91 o 
  -1 -10   2      594.76      626.75     45.46 o 
   0 -10   2      110.04      106.26      7.91 o 
   1 -10   2     2106.61     2165.71    123.02 o 
   2 -10   2     1413.38     1339.05     83.15 o 
   3 -10   2      522.24      505.75     50.70 o 
   4 -10   2       95.05      121.09     30.83 o 
   5 -10   2      353.99      391.26     38.29 o 
   6 -10   2      192.51      227.62     35.67 o 
  -7  -9   2      502.04      520.47     49.16 o 
  -6  -9   2      509.33      593.58     48.84 o 
  -5  -9   2      503.73      594.71     43.25 o 
  -4  -9   2      995.68      961.11     58.63 o 
  -1  -9   2      270.97      255.48     26.25 o 
   0  -9   2     2235.81     2235.25     79.74 o 
   1  -9   2     1272.51     1196.03     80.43 o 
   2  -9   2      464.61      434.99     44.10 o 
   3  -9   2     2734.11     2866.51    159.98 o 
   5  -9   2      183.93      186.86     28.84 o 
   6  -9   2       15.86       15.48     12.42 o 
  -7  -8   2       15.89       39.62     17.25 o 
  -6  -8   2      406.44      434.92     39.30 o 
  -5  -8   2     1212.23     1240.20     73.23 o 
  -4  -8   2     1353.96     1343.00     75.16 o 
  -1  -8   2      321.53      332.41     28.91 o 
   0  -8   2     1772.04     1917.28     70.65 o 
   1  -8   2     1182.49     1291.97     48.95 o 
   2  -8   2     1121.63     1055.67     69.41 o 
   3  -8   2      574.70      580.31     54.84 o 
   4  -8   2      647.63      671.53     39.32 o 
   5  -8   2      913.64      922.16     62.61 o 
   6  -8   2      175.56      202.79     31.75 o 
  -7  -7   2      536.25      548.46     49.44 o 
  -6  -7   2      218.19      238.61     31.81 o 
  -5  -7   2      929.80      905.01     56.49 o 
  -4  -7   2     1399.40     1328.65     72.57 o 
  -1  -7   2     2482.58     2744.31    151.20 o 
   0  -7   2     1978.41     1892.22     96.35 o 
   1  -7   2      884.85      869.36     35.09 o 
   2  -7   2      179.44      178.24     12.57 o 
   3  -7   2     3314.02     3269.11    187.81 o 
   4  -7   2      511.56      492.99     37.31 o 
   5  -7   2     1009.04     1106.53     69.91 o 
   6  -7   2      352.29      380.21     38.79 o 
  -7  -6   2      389.44      389.84     42.43 o 
  -6  -6   2      205.75      200.80     29.00 o 
  -5  -6   2      521.55      450.91     37.12 o 
  -4  -6   2     1219.82     1123.31     63.12 o 
  -3  -6   2       86.80       54.15     11.53 o 
   0  -6   2     3797.62     3871.58    130.61 o 
   1  -6   2     1892.06     1908.24     71.21 o 
   2  -6   2     3091.92     3059.62    108.47 o 
   3  -6   2      902.26      873.64     67.89 o 
   4  -6   2      198.53      165.64     22.56 o 
   5  -6   2     1399.14     1441.53     87.00 o 
   6  -6   2      392.88      415.65     41.10 o 
   7  -6   2     1329.81     1495.58     95.31 o 
  -7  -5   2     1887.39     1817.63    109.31 o 
  -6  -5   2      329.99      407.19     37.94 o 
  -5  -5   2     1340.44     1427.60     79.45 o 
  -4  -5   2      692.22      656.73     43.50 o 
  -3  -5   2     1295.00     1210.97     60.06 o 
   0  -5   2     3916.34     4386.26    152.37 o 
   1  -5   2      911.20      876.42     33.28 o 
   2  -5   2     2001.22     1808.03     67.87 o 
   3  -5   2     1093.15     1104.68     38.68 o 
   4  -5   2     1395.33     1376.74     74.68 o 
   5  -5   2      266.56      226.26     29.41 o 
   6  -5   2      245.26      268.75     35.29 o 
   7  -5   2      163.17      164.85     33.08 o 
  -7  -4   2      147.57      172.78     31.81 o 
  -6  -4   2      677.14      623.53     49.09 o 
  -5  -4   2       87.12       95.91     18.92 o 
  -4  -4   2       80.21      112.37     16.84 o 
  -3  -4   2      448.37      455.24     29.60 o 
  -1  -4   2      170.88      160.90     13.74 o 
   0  -4   2     2214.29     2452.98     88.09 o 
   1  -4   2     4876.20     5053.30    170.61 o 
   2  -4   2     1759.50     1766.48     64.07 o 
   3  -4   2     1673.77     1710.35     55.22 o 
   4  -4   2      600.32      582.01     41.95 o 
   5  -4   2      550.72      613.92     46.38 o 
   6  -4   2     1808.53     1892.06    107.06 o 
   7  -4   2      966.35      994.57     76.10 o 
  -7  -3   2      678.39      679.79     54.56 o 
  -6  -3   2      438.45      379.64     37.28 o 
  -5  -3   2      630.32      642.45     45.37 o 
  -4  -3   2      225.41      193.09     20.41 o 
  -3  -3   2      731.39      612.97     34.28 o 
  -2  -3   2      332.67      351.96     21.01 o 
  -1  -3   2     3604.13     3714.74    159.89 o 
   0  -3   2     1285.87     1406.37     54.89 o 
   1  -3   2     5613.59     5943.98    212.81 o 
   2  -3   2     2251.43     2170.34     63.60 o 
   3  -3   2     3070.21     3161.35     89.59 o 
   4  -3   2      266.17      249.20     23.79 o 
   5  -3   2      224.49      197.01     26.85 o 
   6  -3   2      177.36      206.17     31.09 o 
   7  -3   2      176.64      213.34     35.98 o 
  -7  -2   2      267.69      251.79     35.76 o 
  -6  -2   2      123.27      109.12     22.90 o 
  -5  -2   2      454.70      447.84     35.22 o 
  -4  -2   2       43.27       45.37     12.45 o 
  -3  -2   2      894.65      917.74     49.91 o 
  -2  -2   2      811.93      828.15     40.97 o 
  -1  -2   2     4599.72     4600.01    210.18 o 
   0  -2   2     2746.48     2857.85    135.97 o 
   1  -2   2    31536.33    30996.30   1015.72 o 
   2  -2   2      787.47      843.24     27.68 o 
   3  -2   2      424.55      428.93     18.60 o 
   4  -2   2      639.00      537.56     38.67 o 
   5  -2   2      789.17      750.49     53.01 o 
   6  -2   2     2648.72     2670.92    142.38 o 
   7  -2   2      264.47      257.25     37.94 o 
  -7  -1   2       91.14      116.67     26.41 o 
  -6  -1   2     2316.45     2336.81    119.57 o 
  -5  -1   2        9.36        0.92      7.74 o 
  -4  -1   2      623.76      563.79     38.26 o 
  -3  -1   2     4548.20     4279.67    180.96 o 
  -2  -1   2      688.29      715.36     34.50 o 
  -1  -1   2     8677.96     9027.01    272.43 o 
   0  -1   2     4544.72     4715.51    214.10 o 
   1  -1   2     6194.04     6413.09    272.16 o 
   2  -1   2     4779.52     4646.10    148.29 o 
   3  -1   2     1977.43     2022.04     71.44 o 
   4  -1   2      854.28      883.04     41.03 o 
   5  -1   2       60.09       70.23     17.88 o 
   6  -1   2      136.90       95.44     22.62 o 
   7  -1   2      624.09      608.27     54.21 o 
  -7   0   2       10.43        2.53     11.82 o 
  -6   0   2      616.55      635.44     49.57 o 
  -5   0   2       15.90       17.63     11.03 o 
  -4   0   2      363.24      364.73     28.59 o 
  -3   0   2     3593.08     3846.32    167.59 o 
  -2   0   2      745.36      854.65     42.65 o 
  -1   0   2       80.72       70.61      6.12 o 
   0   0   2     1138.11     1376.69     43.59 o 
   1   0   2     2558.99     2592.95     89.33 o 
   2   0   2       92.83      107.46      7.77 o 
   3   0   2      648.31      597.02     27.77 o 
   4   0   2     1317.19     1330.07     53.64 o 
   5   0   2        7.10       -1.83      6.57 o 
   6   0   2     2207.48     2096.74    115.06 o 
   7   0   2      174.83      181.84     33.36 o 
  -7   1   2      129.06      125.13     29.06 o 
  -6   1   2     2134.65     2188.20    120.21 o 
  -5   1   2       46.60       23.47     10.93 o 
  -4   1   2      744.10      617.24     40.09 o 
  -3   1   2     4334.79     4102.34    181.75 o 
  -2   1   2      503.10      596.99     35.19 o 
  -1   1   2     8966.79     9162.02    272.97 o 
   0   1   2     4600.87     4846.11    196.28 o 
   1   1   2     5635.15     5958.96    203.18 o 
   2   1   2     4985.99     4880.11    127.27 o 
   3   1   2     1980.91     2085.14     72.35 o 
   4   1   2      998.01     1005.18     42.66 o 
   5   1   2       82.14       95.69     19.46 o 
   6   1   2      113.93      130.51     25.87 o 
   7   1   2      567.15      594.18     54.75 o 
  -7   2   2      273.55      258.45     37.15 o 
  -6   2   2      116.63      108.52     24.10 o 
  -5   2   2      410.02      383.65     35.70 o 
  -4   2   2       42.17       42.49     12.89 o 
  -3   2   2      898.02     1010.40     53.42 o 
  -2   2   2      859.96      827.77     43.19 o 
  -1   2   2     4432.26     4686.15    142.37 o 
   0   2   2     2936.47     3050.02     74.24 o 
   1   2   2    30767.26    31193.09    792.10 o 
   2   2   2      807.41      846.96     33.08 o 
   3   2   2      338.95      360.25     21.20 o 
   4   2   2      561.05      527.82     28.73 o 
   5   2   2      852.32      825.24     55.60 o 
   6   2   2     2603.04     2805.57    144.44 o 
   7   2   2      341.43      365.01     45.90 o 
  -7   3   2      678.33      627.03     55.92 o 
  -6   3   2      341.07      400.71     39.77 o 
  -5   3   2      687.12      665.57     48.34 o 
  -4   3   2      229.82      209.71     24.29 o 
  -3   3   2      549.91      476.12     34.50 o 
  -2   3   2      352.66      300.51     16.04 o 
  -1   3   2     3218.69     3404.12     86.46 o 
   0   3   2     1616.87     1634.84     40.08 o 
   1   3   2     6286.36     6694.16    166.28 o 
   2   3   2     2336.01     2411.19     76.66 o 
   3   3   2     3031.48     3143.06    105.93 o 
   4   3   2      242.75      222.53     22.98 o 
   5   3   2      291.02      259.53     30.99 o 
   6   3   2      183.44      229.73     33.99 o 
   7   3   2      139.45      209.17     36.58 o 
  -7   4   2      149.82      108.90     27.77 o 
  -6   4   2      664.76      637.93     51.05 o 
  -5   4   2       90.27       96.32     20.53 o 
  -4   4   2       77.76       76.26     16.84 o 
  -3   4   2      453.58      438.21     32.00 o 
  -2   4   2      708.19      706.29     39.76 o 
  -1   4   2      137.44      133.86      6.93 o 
   0   4   2     2427.26     2622.65     64.60 o 
   1   4   2     4901.46     5100.60    156.54 o 
   2   4   2     1611.56     1650.08     48.01 o 
   3   4   2     1901.79     1969.47     67.66 o 
   4   4   2      632.24      630.28     33.09 o 
   5   4   2      615.51      616.42     48.49 o 
   6   4   2     1756.00     1843.19    108.99 o 
   7   4   2     1086.35     1191.80     82.74 o 
  -7   5   2     1974.97     1947.22    113.86 o 
  -6   5   2      357.05      362.67     38.42 o 
  -5   5   2     1362.76     1418.18     82.80 o 
  -4   5   2      753.63      700.86     47.29 o 
  -3   5   2     1178.74     1095.97     44.51 o 
  -2   5   2     2616.12     2745.23     86.42 o 
  -1   5   2      256.86      231.95     13.68 o 
   0   5   2     4279.16     4605.03    112.02 o 
   1   5   2      884.59      813.90     32.55 o 
   2   5   2     1957.79     1845.84     51.85 o 
   3   5   2     1217.26     1256.28     48.20 o 
   4   5   2     1311.07     1309.31     55.87 o 
   5   5   2      324.96      366.40     35.76 o 
   6   5   2      218.63      248.94     35.10 o 
   7   5   2      137.80      171.67     33.71 o 
  -7   6   2      433.59      454.86     47.26 o 
  -6   6   2      232.89      200.04     31.12 o 
  -5   6   2      512.31      508.47     42.30 o 
  -4   6   2     1262.39     1145.58     67.57 o 
  -3   6   2       91.83       69.06     14.78 o 
  -2   6   2       14.56       14.46      4.10 o 
  -1   6   2      752.01      763.85     29.36 o 
   0   6   2     3739.48     3744.06    164.25 o 
   1   6   2     2038.17     2077.18     54.59 o 
   2   6   2     2962.68     3063.91     81.92 o 
   3   6   2      981.61      990.62     33.76 o 
   4   6   2      158.15      168.76     31.47 o 
   5   6   2     1522.72     1693.79     93.61 o 
   6   6   2      367.03      411.67     42.52 o 
   7   6   2     1322.87     1333.80     94.59 o 
  -7   7   2      437.55      431.70     50.36 o 
  -6   7   2      273.23      271.53     35.92 o 
  -5   7   2      725.68      735.68     55.89 o 
  -4   7   2     1354.12     1321.48     75.98 o 
  -3   7   2       67.88       52.17      7.15 o 
  -2   7   2     1313.26     1237.17     36.86 o 
  -1   7   2     2655.90     2803.34     72.70 o 
   0   7   2     1740.34     1565.76     45.55 o 
   1   7   2      939.29      940.58     28.87 o 
   2   7   2      176.20      161.95     12.22 o 
   3   7   2     3270.78     3296.60     90.60 o 
   4   7   2      396.85      378.81     25.87 o 
   5   7   2      963.08     1057.63     71.43 o 
   6   7   2      326.77      387.25     41.57 o 
  -7   8   2       30.82       38.07     19.18 o 
  -6   8   2      376.95      328.62     39.77 o 
  -5   8   2     1255.27     1225.92     77.15 o 
  -4   8   2     1387.22     1395.19     55.77 o 
  -3   8   2      555.35      632.27     24.62 o 
  -2   8   2      635.03      665.47     23.31 o 
  -1   8   2      294.22      309.45     13.17 o 
   0   8   2     1968.66     2044.80     54.20 o 
   1   8   2     1316.22     1360.33     39.44 o 
   2   8   2      999.37      976.84     33.05 o 
   3   8   2      712.98      708.74     27.54 o 
   4   8   2      754.64      811.55     39.76 o 
   5   8   2      961.80      954.29     66.41 o 
   6   8   2      227.06      196.44     33.33 o 
  -7   9   2      416.03      444.24     48.34 o 
  -6   9   2      590.96      623.62     53.04 o 
  -5   9   2      416.49      459.21     32.68 o 
  -4   9   2      950.19      985.61     43.56 o 
  -3   9   2      809.53      776.92     28.02 o 
  -2   9   2     3833.26     3772.04     98.50 o 
  -1   9   2      285.74      261.98     12.22 o 
   0   9   2     2358.16     2283.75     61.29 o 
   1   9   2     1344.48     1330.26     47.51 o 
   2   9   2      652.57      643.84     40.28 o 
   3   9   2     2527.94     2539.66     75.30 o 
   4   9   2       58.52      102.33     15.59 o 
   5   9   2      262.52      300.53     35.83 o 
   6   9   2        4.34        5.72     11.28 o 
  -6  10   2      108.19      109.09     26.19 o 
  -5  10   2      415.18      435.49     40.94 o 
  -4  10   2      963.53     1058.05     37.60 o 
  -3  10   2      614.29      652.45     27.23 o 
  -2  10   2      248.36      246.87     16.44 o 
  -1  10   2      530.79      563.43     20.64 o 
   0  10   2      112.33      105.79      8.22 o 
   1  10   2     2077.79     2044.51     75.89 o 
   2  10   2     1208.68     1119.65     38.21 o 
   3  10   2      592.27      588.83     25.24 o 
   4  10   2      173.98      179.67     15.81 o 
   5  10   2      301.80      305.11     38.38 o 
   6  10   2      203.28      270.71     39.14 o 
  -6  11   2      723.55      736.31     60.66 o 
  -5  11   2      595.05      622.51     50.10 o 
  -4  11   2      788.41      835.58     40.09 o 
  -3  11   2     1187.23     1105.20     68.17 o 
  -2  11   2     2500.15     2451.01     69.32 o 
  -1  11   2     2621.26     2875.38     76.61 o 
   0  11   2      509.11      467.85     18.09 o 
   1  11   2      872.26      867.88     29.79 o 
   2  11   2     1390.48     1324.46     42.25 o 
   3  11   2      604.88      565.14     25.59 o 
   4  11   2      318.91      318.22     19.84 o 
   5  11   2      121.32      125.23     26.13 o 
   6  11   2      155.42      178.97     32.92 o 
  -6  12   2       56.27       52.95     20.50 o 
  -5  12   2      711.56      659.29     53.61 o 
  -4  12   2      356.62      353.60     25.05 o 
  -3  12   2        4.65        3.19      5.17 o 
  -2  12   2      575.83      560.86     28.45 o 
  -1  12   2      696.10      726.69     25.60 o 
   0  12   2      735.20      743.46     26.13 o 
   1  12   2     1332.91     1285.17     51.74 o 
   2  12   2     1757.42     1669.42     52.33 o 
   3  12   2      967.80     1022.24     37.54 o 
   4  12   2      403.10      392.43     27.13 o 
   5  12   2      234.74      314.87     39.43 o 
   6  12   2      431.08      526.60     51.27 o 
  -6  13   2      622.32      593.58     55.63 o 
  -5  13   2      720.92      744.59     59.96 o 
  -4  13   2      390.72      402.30     26.48 o 
  -3  13   2      539.60      508.99     28.61 o 
  -2  13   2      264.46      251.90     18.40 o 
  -1  13   2     1234.92     1216.95     48.61 o 
   0  13   2      231.67      220.72     12.90 o 
   1  13   2      426.73      408.81     19.23 o 
   2  13   2     1501.81     1411.46     55.66 o 
   3  13   2      542.58      544.50     26.20 o 
   4  13   2     1167.02     1188.63    104.63 o 
   5  13   2       48.80       78.79     22.11 o 
  -6  14   2       85.89       90.67     26.82 o 
  -5  14   2      505.32      545.78     49.82 o 
  -4  14   2      420.22      397.77     26.82 o 
  -3  14   2     1541.01     1484.84     59.97 o 
  -2  14   2      163.83      152.53     15.80 o 
  -1  14   2      161.92      173.23     17.45 o 
   0  14   2      727.17      725.26     33.34 o 
   1  14   2       88.47       91.83      9.86 o 
   2  14   2       56.47       60.36      9.51 o 
   3  14   2      778.94      777.31     32.77 o 
   4  14   2      404.27      359.72     27.15 o 
   5  14   2      293.12      276.21     38.35 o 
  -5  15   2      342.60      325.58     41.45 o 
  -4  15   2      593.24      595.17     34.53 o 
  -3  15   2      432.65      424.95     34.06 o 
  -2  15   2      187.61      177.55     21.97 o 
  -1  15   2      269.73      291.70     20.26 o 
   0  15   2      345.57      333.75     21.75 o 
   1  15   2      471.60      475.93     27.60 o 
   2  15   2      176.15      181.05     14.95 o 
   3  15   2      142.70      159.15     15.01 o 
   4  15   2     1048.28     1044.66     79.90 o 
   5  15   2      202.92      247.81     37.82 o 
  -5  16   2      101.14      100.45     17.55 o 
  -4  16   2      323.50      308.97     25.27 o 
  -3  16   2       80.17       80.30     13.97 o 
  -2  16   2       21.85       21.55      7.67 o 
  -1  16   2      409.76      386.42     24.70 o 
   0  16   2      540.39      547.05     29.74 o 
   1  16   2     1514.91     1485.94     79.99 o 
   2  16   2      120.42      122.25     16.01 o 
   3  16   2      656.91      616.44     35.38 o 
   4  16   2      818.59      784.81     76.25 o 
   5  16   2      125.32      144.79     28.23 o 
  -5  17   2      603.20      635.67     39.79 o 
  -4  17   2      277.18      269.15     25.10 o 
  -3  17   2      901.40      818.28     79.48 o 
  -2  17   2     2162.27     2035.64     78.05 o 
  -1  17   2      805.95      816.57     41.55 o 
   0  17   2     1276.96     1205.70     50.77 o 
   1  17   2     1368.72     1380.66     58.68 o 
   2  17   2      497.16      487.42     31.06 o 
   3  17   2        9.46       15.63      8.18 o 
   4  17   2      862.11      758.95     43.99 o 
  -4  18   2      272.99      331.60     27.43 o 
  -3  18   2      156.26      167.89     20.31 o 
  -2  18   2       39.48       44.40     10.82 o 
  -1  18   2       60.14       56.97     12.45 o 
   0  18   2      610.91      616.45     40.82 o 
   1  18   2       97.16      116.94     16.51 o 
   2  18   2      906.69      917.62     45.57 o 
   3  18   2      110.24      127.58     18.75 o 
   4  18   2      261.66      266.50     27.00 o 
  -4  19   2      325.03      369.60     29.63 o 
  -3  19   2      400.26      422.14     29.78 o 
  -2  19   2     1255.66     1274.48     57.41 o 
  -1  19   2      431.26      413.51     28.36 o 
   0  19   2      249.43      256.28     23.43 o 
   1  19   2      447.81      420.19     29.15 o 
   2  19   2      291.75      350.57     53.90 o 
   3  19   2      338.84      342.47     29.51 o 
  -3  20   2       65.78       67.17     15.18 o 
  -2  20   2       82.27       86.73     15.95 o 
  -1  20   2       81.15       85.40     15.59 o 
   0  20   2      353.61      333.57     26.20 o 
   1  20   2       80.12      112.74     17.55 o 
   2  20   2      462.39      456.56     39.54 o 
   3  20   2       19.29       32.83     11.99 o 
  -2  21   2     2187.95     2348.54     92.90 o 
  -1  21   2       28.25       27.69     11.09 o 
   0  21   2      940.98      991.47     70.48 o 
   1  21   2      540.23      566.69     42.82 o 
   2  21   2       80.98       87.22     17.18 o 
  -1  22   2      173.61      178.28     22.46 o 
   0  22   2      164.58      164.14     21.72 o 
   1  22   2      104.57      126.83     19.95 o 
   0 -22   3      798.72      739.81     71.81 o 
   0 -21   3      187.63      204.97     38.98 o 
   1 -21   3       26.58       49.95     26.73 o 
   2 -21   3       36.99       22.81     23.82 o 
  -1 -20   3      120.70      167.44     33.20 o 
   0 -20   3     1096.12     1021.52     83.56 o 
   1 -20   3      266.57      302.21     48.24 o 
   2 -20   3      411.16      401.63     60.02 o 
  -1 -19   3       88.33       98.82     26.79 o 
   0 -19   3       45.71       66.85     24.45 o 
   1 -19   3      188.63      172.08     35.70 o 
   2 -19   3       34.79       41.32     24.04 o 
   3 -19   3       55.09       53.33     28.31 o 
  -2 -18   3      802.26      771.37     66.31 o 
  -1 -18   3     1172.47     1146.24     83.50 o 
   0 -18   3      952.27      880.59     78.25 o 
   1 -18   3     1235.49     1241.74     92.03 o 
   2 -18   3      873.13      838.19     79.48 o 
   3 -18   3      168.49      152.62     39.14 o 
  -2 -17   3     1422.19     1440.58     98.41 o 
  -1 -17   3       62.45       64.23     20.31 o 
   0 -17   3       56.54       72.09     23.00 o 
   1 -17   3      148.28      126.02     30.17 o 
   2 -17   3       71.25       52.13     23.00 o 
   3 -17   3       33.36       36.68     24.14 o 
   4 -17   3       98.06       97.14     35.38 o 
  -2 -16   3     1709.03     1637.49    103.56 o 
   0 -16   3       40.98       44.26     17.94 o 
   1 -16   3     1829.70     1707.41    113.76 o 
   2 -16   3       19.49       25.30     17.50 o 
   3 -16   3      712.36      663.43     69.28 o 
   4 -16   3      313.05      349.85     54.09 o 
  -5 -15   3      449.41      469.71     43.09 o 
  -3 -15   3       35.72       24.58     14.12 o 
  -2 -15   3      504.43      501.83     46.88 o 
  -1 -15   3       48.76       69.44     19.56 o 
   0 -15   3      181.26      197.35     31.59 o 
   1 -15   3      256.84      280.09     39.02 o 
   2 -15   3      244.58      229.32     37.47 o 
   3 -15   3      303.69      253.62     44.39 o 
   4 -15   3       92.80      115.94     32.70 o 
   5 -15   3      173.33      223.23     38.07 o 
  -6 -14   3      312.19      299.05     39.30 o 
  -5 -14   3      534.65      555.98     46.03 o 
  -2 -14   3       51.09       50.70     17.28 o 
  -1 -14   3     1139.33     1042.15     75.73 o 
   0 -14   3       58.77       65.08     18.70 o 
   1 -14   3     2581.11     2630.77    161.56 o 
   2 -14   3      195.48      213.56     34.88 o 
   3 -14   3     1156.01     1192.27     95.88 o 
   4 -14   3      992.85     1073.30     90.29 o 
   5 -14   3       91.24      127.41     27.71 o 
  -6 -13   3      750.72      776.30     60.94 o 
  -5 -13   3        4.21        2.59     10.61 o 
  -3 -13   3      437.65      331.59     35.32 o 
  -2 -13   3      307.23      298.92     34.50 o 
  -1 -13   3     1527.62     1530.08    101.82 o 
   0 -13   3      257.10      259.12     31.18 o 
   1 -13   3       11.74       21.58     13.36 o 
   2 -13   3       80.27       94.62     24.55 o 
   3 -13   3       30.70       39.74     18.92 o 
   4 -13   3       68.25       74.84     26.44 o 
   5 -13   3       63.09       71.81     22.97 o 
  -6 -12   3      436.95      410.28     41.07 o 
  -5 -12   3      135.44      140.71     25.27 o 
  -3 -12   3     1266.48     1142.58     77.62 o 
  -2 -12   3     2101.74     2091.02    121.19 o 
  -1 -12   3      161.46      136.35     24.64 o 
   1 -12   3     1424.22     1377.68     96.70 o 
   2 -12   3      200.78      206.48     31.02 o 
   3 -12   3      990.95      974.64     85.93 o 
   4 -12   3     2063.54     2000.96    138.25 o 
   5 -12   3      133.03      127.91     26.92 o 
  -6 -11   3      765.98      837.65     59.46 o 
  -5 -11   3     1524.56     1475.11     85.30 o 
  -2 -11   3      887.73      889.56     61.10 o 
  -1 -11   3     1380.24     1362.20     56.80 o 
   0 -11   3      202.64      241.46     28.75 o 
   1 -11   3      206.59      194.83     29.03 o 
   2 -11   3      603.16      553.04     50.77 o 
   3 -11   3      167.90      145.99     30.04 o 
   4 -11   3      404.71      384.72     47.17 o 
   5 -11   3      443.59      395.47     41.83 o 
   6 -11   3      282.93      319.33     42.81 o 
  -6 -10   3      220.86      220.54     31.47 o 
  -5 -10   3      670.11      568.97     44.51 o 
  -4 -10   3     1189.21     1199.10     66.53 o 
  -2 -10   3     1215.67     1161.53     75.79 o 
  -1 -10   3     1435.15     1436.43     53.87 o 
   0 -10   3     2399.61     2418.13     86.49 o 
   1 -10   3     1470.46     1434.61     92.28 o 
   2 -10   3      869.44      807.07     59.83 o 
   3 -10   3      200.84      214.26     32.54 o 
   4 -10   3      540.57      507.24     56.42 o 
   5 -10   3      480.72      497.95     44.10 o 
   6 -10   3       55.92       87.86     24.86 o 
  -7  -9   3      813.54      861.06     64.89 o 
  -6  -9   3      124.82      146.05     26.47 o 
  -5  -9   3      333.68      349.72     32.92 o 
  -4  -9   3      321.92      290.36     27.74 o 
  -1  -9   3      493.16      501.24     26.00 o 
   0  -9   3     1336.99     1505.42     65.55 o 
   1  -9   3       39.68       37.15      7.99 o 
   2  -9   3      561.91      562.68     47.20 o 
   3  -9   3      753.10      781.89     63.22 o 
   4  -9   3       23.78       26.60      9.91 o 
   5  -9   3       65.53       40.72     14.97 o 
   6  -9   3       17.75       24.26     15.26 o 
  -7  -8   3      219.56      226.26     35.45 o 
  -6  -8   3      133.61      146.11     26.54 o 
  -5  -8   3     1803.51     1660.30     92.56 o 
  -4  -8   3     1079.44     1069.32     63.22 o 
  -1  -8   3     2948.69     2808.61     97.81 o 
   0  -8   3     1808.10     1929.47     70.08 o 
   1  -8   3      862.41      849.88     38.41 o 
   2  -8   3     2591.15     2546.17     91.77 o 
   3  -8   3      785.30      769.58     36.94 o 
   4  -8   3      447.78      461.06     30.83 o 
   5  -8   3     1331.63     1558.01     88.84 o 
   6  -8   3      136.68      141.56     28.27 o 
  -7  -7   3      534.61      553.90     50.70 o 
  -6  -7   3      165.34      169.08     27.17 o 
  -5  -7   3     1450.57     1386.34     79.93 o 
  -4  -7   3     1945.79     1965.98     97.93 o 
  -1  -7   3      785.13      762.85     44.01 o 
   0  -7   3     1062.43     1078.12     42.32 o 
   1  -7   3     1079.69     1160.02     43.52 o 
   2  -7   3      486.73      478.10     24.34 o 
   3  -7   3      735.83      725.59     35.82 o 
   4  -7   3      592.45      577.68     34.68 o 
   5  -7   3      127.89      141.31     24.89 o 
   6  -7   3      254.42      271.21     36.99 o 
  -7  -6   3      209.39      216.28     33.55 o 
  -6  -6   3      605.02      627.00     48.59 o 
  -5  -6   3      935.83      885.89     55.95 o 
  -4  -6   3      387.75      415.78     30.61 o 
  -3  -6   3     2498.65     2376.58    113.35 o 
  -1  -6   3      972.38     1020.48     58.22 o 
   0  -6   3      790.35      716.10     32.73 o 
   2  -6   3      254.08      243.54     22.40 o 
   3  -6   3      786.34      778.95     30.17 o 
   4  -6   3     1199.19     1198.14     52.80 o 
   5  -6   3      923.15      959.79     61.89 o 
   6  -6   3      359.53      406.68     41.35 o 
  -7  -5   3      885.88      859.74     65.74 o 
  -6  -5   3      424.22      436.85     38.32 o 
  -5  -5   3      129.72      123.68     21.04 o 
  -4  -5   3      411.29      427.94     32.51 o 
  -3  -5   3     1700.07     1793.02     79.55 o 
  -1  -5   3     1181.26     1239.06     62.49 o 
   0  -5   3      238.53      246.51     13.81 o 
   1  -5   3      671.36      672.65     29.28 o 
   2  -5   3     1863.00     2006.21     75.00 o 
   3  -5   3      454.74      436.65     20.21 o 
   4  -5   3      589.52      542.66     29.98 o 
   5  -5   3      169.64      191.13     26.66 o 
   6  -5   3      324.73      386.71     40.03 o 
  -7  -4   3      400.26      327.04     39.96 o 
  -6  -4   3      518.47      554.75     44.20 o 
  -5  -4   3      870.83      849.06     54.75 o 
  -4  -4   3     1649.43     1515.61     77.40 o 
  -3  -4   3     1280.27     1358.44     68.33 o 
  -2  -4   3     1180.89     1163.33     56.36 o 
   0  -4   3     2953.61     3145.76    108.52 o 
   1  -4   3      757.54      752.24     30.11 o 
   2  -4   3     6421.49     6383.85    221.51 o 
   3  -4   3     1422.28     1391.64     44.65 o 
   4  -4   3     1388.07     1498.41     63.33 o 
   5  -4   3      585.61      591.30     48.15 o 
   6  -4   3      657.29      673.09     53.33 o 
  -7  -3   3     1154.09     1160.36     77.12 o 
  -6  -3   3     1484.30     1419.23     80.56 o 
  -5  -3   3     1853.45     1753.31     92.82 o 
  -4  -3   3      808.42      812.95     48.97 o 
  -3  -3   3     1598.88     1478.46     70.83 o 
  -2  -3   3      678.56      650.94     27.58 o 
  -1  -3   3     3175.29     3196.26    157.39 o 
   0  -3   3     1865.79     1961.97     96.67 o 
   1  -3   3      103.52       81.17      9.16 o 
   2  -3   3      187.65      198.69     11.02 o 
   3  -3   3     1265.36     1241.74     40.72 o 
   4  -3   3      104.97       96.20     13.16 o 
   5  -3   3      511.69      508.31     41.35 o 
   6  -3   3       88.50       78.92     21.51 o 
  -7  -2   3      848.39      769.45     60.62 o 
  -6  -2   3     1363.27     1302.78     78.79 o 
  -5  -2   3      967.04      942.03     60.62 o 
  -4  -2   3     5005.82     4819.92    207.72 o 
  -3  -2   3     1621.44     1701.91     79.96 o 
  -2  -2   3     4382.69     4368.99    134.27 o 
  -1  -2   3     2658.82     2644.87     82.70 o 
   0  -2   3     1971.78     2178.69    109.69 o 
   1  -2   3     2091.58     1995.87     66.89 o 
   2  -2   3      641.64      643.09     28.86 o 
   3  -2   3     1447.09     1360.97     51.25 o 
   4  -2   3      354.17      351.41     23.49 o 
   5  -2   3      932.23      959.25     59.74 o 
   6  -2   3      408.34      390.98     40.56 o 
   7  -2   3       74.82      116.32     28.43 o 
  -7  -1   3       88.82       74.62     22.65 o 
  -6  -1   3     1417.96     1323.91     81.06 o 
  -5  -1   3      357.62      329.28     28.94 o 
  -4  -1   3      817.26      731.76     46.38 o 
  -3  -1   3     3628.82     3766.49    162.26 o 
  -2  -1   3      664.63      698.16     26.15 o 
  -1  -1   3     1728.74     1687.07     54.85 o 
   1  -1   3      774.54      805.05     33.50 o 
   2  -1   3      482.54      505.48     19.09 o 
   3  -1   3     1559.39     1588.67     49.35 o 
   4  -1   3      226.58      256.42     27.11 o 
   5  -1   3      264.74      232.61     28.91 o 
   6  -1   3       63.45       70.51     19.59 o 
   7  -1   3      155.28      191.95     34.28 o 
  -7   0   3      643.97      674.77     57.31 o 
  -6   0   3       17.34       31.37     14.60 o 
  -5   0   3      368.83      363.18     32.19 o 
  -4   0   3     2772.28     2661.16    123.90 o 
  -3   0   3     1171.12      971.48     50.74 o 
  -2   0   3       74.31       48.28      8.67 o 
  -1   0   3     2598.74     2703.53     84.58 o 
   0   0   3     1679.05     1614.78     51.50 o 
   1   0   3       79.69       67.28      6.21 o 
   2   0   3       19.22       13.30      4.03 o 
   3   0   3      675.04      608.66     24.08 o 
   4   0   3      171.93      196.93     27.18 o 
   5   0   3      207.04      207.94     21.13 o 
   6   0   3      281.42      274.06     35.29 o 
   7   0   3      264.55      292.54     41.26 o 
  -7   1   3       70.24       59.20     21.92 o 
  -6   1   3     1365.38     1465.60     86.02 o 
  -5   1   3      245.96      261.04     28.56 o 
  -4   1   3      823.63      852.41     49.69 o 
  -3   1   3     3494.31     3690.58    164.18 o 
  -2   1   3      568.98      596.58     25.98 o 
  -1   1   3     1712.13     1735.88     55.64 o 
   0   1   3     3121.86     3139.97     77.80 o 
   1   1   3      807.49      862.07     26.24 o 
   2   1   3      480.71      487.80     18.73 o 
   3   1   3     1544.15     1532.01     48.99 o 
   4   1   3      249.89      284.22     20.13 o 
   5   1   3      219.07      195.26     20.57 o 
   6   1   3       73.71       90.19     22.52 o 
   7   1   3      133.84      177.23     34.15 o 
  -7   2   3      820.50      808.59     63.82 o 
  -6   2   3     1411.80     1385.58     83.21 o 
  -5   2   3     1159.90     1134.43     65.62 o 
  -4   2   3     4816.41     4650.93    209.86 o 
  -3   2   3     1818.60     1681.47     82.23 o 
  -2   2   3     4090.77     4221.36    135.14 o 
  -1   2   3     2559.87     2661.94     84.01 o 
   0   2   3     2176.26     2373.95     58.83 o 
   1   2   3     1773.66     1728.88     43.05 o 
   2   2   3      824.30      795.75     25.39 o 
   3   2   3     1430.66     1326.27     58.18 o 
   4   2   3      501.32      487.01     26.55 o 
   5   2   3      798.97      813.11     42.80 o 
   6   2   3      435.34      525.15     46.31 o 
   7   2   3       97.18      136.29     31.43 o 
  -7   3   3     1207.33     1153.60     79.04 o 
  -6   3   3     1320.13     1169.78     78.03 o 
  -5   3   3     1923.21     1803.22     96.04 o 
  -4   3   3      876.81      872.28     52.51 o 
  -3   3   3     1560.79     1461.83     54.69 o 
  -2   3   3      775.08      783.10     29.64 o 
  -1   3   3     3219.95     3451.52     84.92 o 
   0   3   3     1965.08     2052.63     52.22 o 
   1   3   3       99.31       84.88      5.08 o 
   2   3   3      183.14      198.19     10.61 o 
   3   3   3     1233.37     1153.58     48.08 o 
   4   3   3      129.05      111.40     14.72 o 
   5   3   3      478.07      513.89     32.22 o 
   6   3   3      124.70      123.18     26.54 o 
  -7   4   3      385.23      356.48     43.44 o 
  -6   4   3      594.51      460.39     43.03 o 
  -5   4   3      882.79      857.68     57.59 o 
  -4   4   3     1551.82     1508.94    104.39 o 
  -3   4   3     1506.48     1428.37     52.97 o 
  -2   4   3     1158.42     1221.86     44.26 o 
  -1   4   3      193.04      192.63      9.17 o 
   0   4   3     2882.42     3087.06     78.41 o 
   1   4   3      608.00      647.33     21.97 o 
   2   4   3     6459.50     6615.65    163.59 o 
   3   4   3     1318.72     1306.01     53.30 o 
   4   4   3     1308.05     1340.20     77.10 o 
   5   4   3      711.81      748.52     39.96 o 
   6   4   3      542.56      589.15     53.01 o 
  -7   5   3      917.14      954.76     69.91 o 
  -6   5   3      368.26      337.15     37.03 o 
  -5   5   3      180.90      149.71     24.07 o 
  -4   5   3      475.98      476.92     26.71 o 
  -3   5   3     1531.72     1543.80     59.66 o 
  -2   5   3     4758.08     5291.13    132.69 o 
  -1   5   3     1138.59     1180.24     33.64 o 
   0   5   3      204.30      202.51      9.23 o 
   1   5   3      651.71      676.67     22.40 o 
   2   5   3     1853.53     1994.88     56.40 o 
   3   5   3      459.48      455.98     25.47 o 
   4   5   3      639.42      603.21     32.62 o 
   5   5   3      135.78      127.74     18.20 o 
   6   5   3      383.31      413.50     42.46 o 
  -7   6   3      187.75      220.48     36.08 o 
  -6   6   3      573.16      575.06     49.82 o 
  -5   6   3      861.76      859.06     42.17 o 
  -4   6   3      280.09      283.24     20.75 o 
  -3   6   3     2608.22     2537.14     86.09 o 
  -2   6   3      226.44      251.39     12.00 o 
  -1   6   3     1122.93     1155.58     32.67 o 
   0   6   3      939.28      848.71     24.73 o 
   1   6   3      214.93      212.96     10.86 o 
   2   6   3      390.03      378.92     16.29 o 
   3   6   3      896.75      843.02     37.91 o 
   4   6   3     1046.82     1035.01     56.49 o 
   5   6   3      889.85      877.99     46.36 o 
   6   6   3      288.58      396.32     41.73 o 
  -7   7   3      567.26      641.79     39.95 o 
  -6   7   3      182.85      172.28     20.44 o 
  -5   7   3     1466.07     1506.77     61.88 o 
  -4   7   3     2065.89     1977.20     74.01 o 
  -3   7   3      147.31      120.95     13.52 o 
  -2   7   3     2861.29     3089.52     97.69 o 
  -1   7   3      793.56      794.62     29.81 o 
   0   7   3     1057.16     1041.93     31.48 o 
   1   7   3     1051.11     1032.49     54.93 o 
   2   7   3      486.06      458.43     19.45 o 
   3   7   3      751.46      720.18     28.28 o 
   4   7   3      620.71      636.35     34.56 o 
   5   7   3      118.99      148.93     19.75 o 
   6   7   3      272.17      304.51     40.09 o 
  -7   8   3      181.08      268.78     39.62 o 
  -6   8   3      174.70      162.75     20.28 o 
  -5   8   3     1822.99     1752.66     69.51 o 
  -4   8   3     1125.38     1160.30     68.17 o 
  -3   8   3     2316.17     2224.09    160.20 o 
  -2   8   3      844.64      887.03     36.42 o 
  -1   8   3     2860.66     2645.65    120.34 o 
   0   8   3     1796.34     1882.59     52.40 o 
   1   8   3     1140.70     1146.65     40.47 o 
   2   8   3     2529.41     2475.75     70.20 o 
   3   8   3      807.93      742.99     29.28 o 
   4   8   3      440.30      495.20     29.97 o 
   5   8   3     1361.23     1417.50     65.25 o 
   6   8   3      219.70      270.84     37.75 o 
  -7   9   3      768.25      813.42     67.32 o 
  -6   9   3      124.69      121.94     26.54 o 
  -5   9   3      312.01      357.97     36.39 o 
  -4   9   3      370.76      335.65     22.55 o 
  -3   9   3      252.66      239.98     14.08 o 
  -2   9   3     2862.87     2919.45     97.92 o 
  -1   9   3      558.27      572.00     20.35 o 
   0   9   3     1285.45     1340.97     72.53 o 
   1   9   3       45.11       46.48      6.53 o 
   2   9   3      558.37      528.42     22.15 o 
   3   9   3      767.33      773.27     30.38 o 
   4   9   3       35.44       57.13     13.60 o 
   5   9   3       54.04       51.84     12.38 o 
   6   9   3       12.52       37.37     16.11 o 
  -6  10   3      261.12      243.92     35.10 o 
  -5  10   3      532.64      592.63     48.71 o 
  -4  10   3     1085.51     1116.92     49.19 o 
  -3  10   3     1221.23     1217.82     39.84 o 
  -2  10   3     1197.95     1136.49     36.27 o 
  -1  10   3     1221.18     1209.96     49.00 o 
   0  10   3     2437.26     2362.19     81.71 o 
   1  10   3     1507.14     1407.26     43.09 o 
   2  10   3      793.59      720.57     28.04 o 
   3  10   3      136.34      127.62     12.65 o 
   4  10   3      684.46      700.84     37.06 o 
   5  10   3      373.78      447.71     49.49 o 
   6  10   3       82.78      128.01     30.14 o 
  -6  11   3      675.05      702.85     60.28 o 
  -5  11   3     1474.82     1491.44     89.59 o 
  -4  11   3      222.43      227.29     19.91 o 
  -3  11   3     1627.44     1576.59     49.01 o 
  -2  11   3      838.72      803.90     28.78 o 
  -1  11   3     1507.26     1500.86     43.84 o 
   0  11   3      186.11      211.95     12.04 o 
   1  11   3      212.44      195.88     12.39 o 
   2  11   3      595.49      606.80     24.87 o 
   3  11   3      178.47      179.90     20.07 o 
   4  11   3      379.21      422.88     23.31 o 
   5  11   3      490.93      500.95     46.12 o 
   6  11   3      311.37      358.06     45.21 o 
  -6  12   3      516.53      485.09     47.17 o 
  -5  12   3      164.68      176.88     29.32 o 
  -4  12   3      755.81      799.09     96.54 o 
  -3  12   3     1181.98     1140.54     47.62 o 
  -2  12   3     2061.29     1959.27     57.79 o 
  -1  12   3      205.84      209.99     14.16 o 
   0  12   3      661.66      644.44     24.27 o 
   1  12   3     1560.87     1554.34     56.75 o 
   2  12   3      164.28      152.32     12.80 o 
   3  12   3     1245.80     1301.98     43.85 o 
   4  12   3     1938.95     2027.04     66.06 o 
   5  12   3      119.57      109.43     25.78 o 
  -6  13   3      832.41      907.85     68.24 o 
  -5  13   3        1.27       13.62     13.43 o 
  -4  13   3      810.76      819.14     42.14 o 
  -3  13   3      384.88      341.90     22.67 o 
  -2  13   3      368.78      352.08     28.56 o 
  -1  13   3     1627.27     1635.08     48.85 o 
   0  13   3      278.57      255.61     14.04 o 
   1  13   3        8.33       11.05      4.81 o 
   2  13   3       80.98       97.42     11.08 o 
   3  13   3       22.19       30.12      7.77 o 
   4  13   3       75.38       76.06     11.96 o 
   5  13   3       55.50       69.06     20.91 o 
  -6  14   3      346.15      401.63     46.47 o 
  -5  14   3      511.90      498.90     48.46 o 
  -4  14   3      582.12      550.73     31.88 o 
  -3  14   3      258.70      276.65     21.10 o 
  -2  14   3       59.14       59.41     14.97 o 
  -1  14   3     1130.57     1078.07     45.11 o 
   0  14   3       17.21       27.44      5.85 o 
   1  14   3     2725.00     2694.95     76.64 o 
   2  14   3      235.28      247.85     15.53 o 
   3  14   3     1279.32     1264.93     45.40 o 
   4  14   3      958.50      987.26     41.01 o 
   5  14   3      129.18      134.23     27.71 o 
  -5  15   3      442.47      415.90     43.98 o 
  -4  15   3      459.09      469.91     31.70 o 
  -3  15   3       18.63       38.28      9.84 o 
  -2  15   3      578.24      556.34     29.91 o 
  -1  15   3       29.58       19.05      7.60 o 
   0  15   3      163.19      168.62     24.94 o 
   1  15   3      258.80      259.01     16.10 o 
   2  15   3      248.04      241.26     20.02 o 
   3  15   3      317.09      309.03     23.24 o 
   4  15   3      108.15      131.87     15.74 o 
   5  15   3      177.82      197.70     34.62 o 
  -5  16   3       19.23       16.14     14.97 o 
  -4  16   3      528.21      509.30     31.64 o 
  -3  16   3      414.34      351.83     24.72 o 
  -2  16   3     1543.75     1497.57     61.67 o 
  -1  16   3      341.39      285.62     34.77 o 
   0  16   3       77.79       86.45     20.27 o 
   1  16   3     1661.52     1616.70     64.96 o 
   2  16   3       75.66       81.89     13.45 o 
   3  16   3      681.03      702.75     31.65 o 
   4  16   3      252.25      300.96     22.70 o 
  -5  17   3      338.29      446.63     33.03 o 
  -4  17   3      400.59      411.64     29.58 o 
  -3  17   3      174.44      165.90     19.13 o 
  -2  17   3     1450.66     1466.19     98.95 o 
  -1  17   3       47.23       53.01     11.54 o 
   0  17   3       71.05       66.23     11.81 o 
   1  17   3      139.54      125.35     23.90 o 
   2  17   3       71.73       66.08     12.93 o 
   3  17   3       27.06       35.85     10.78 o 
   4  17   3      103.13      112.31     18.37 o 
  -4  18   3      181.16      201.45     22.70 o 
  -3  18   3      573.88      526.10     33.25 o 
  -2  18   3      868.77      903.03     43.55 o 
  -1  18   3     1039.11     1010.83     48.64 o 
   0  18   3     1083.69     1118.95     61.30 o 
   1  18   3     1144.69     1120.30     51.97 o 
   2  18   3     1029.90      964.53     46.58 o 
   3  18   3      133.32      135.08     19.33 o 
  -4  19   3       81.72       97.91     17.56 o 
  -3  19   3      246.93      261.85     24.88 o 
  -2  19   3      277.29      298.34     25.54 o 
  -1  19   3      110.61       95.94     30.33 o 
   0  19   3       38.62       64.69     13.39 o 
   1  19   3      195.90      203.41     21.45 o 
   2  19   3       35.30       64.69     13.72 o 
   3  19   3       50.77       51.11     12.99 o 
  -3  20   3      834.73      814.18     79.63 o 
  -2  20   3      661.46      629.74     37.34 o 
  -1  20   3      101.41      140.89     18.91 o 
   0  20   3     1042.76      999.85     49.76 o 
   1  20   3      288.93      307.40     26.85 o 
   2  20   3      444.92      476.89     32.67 o 
  -2  21   3      466.11      557.94     47.86 o 
  -1  21   3       95.36      135.83     36.71 o 
   0  21   3      202.77      219.83     33.53 o 
   1  21   3       24.13       43.65     13.01 o 
   2  21   3       39.28       43.55     19.51 o 
  -1  22   3      129.98      163.78     21.99 o 
   0  22   3      679.85      760.13     44.37 o 
  -1 -21   4      200.35      152.62     35.79 o 
   0 -21   4       80.60      108.49     32.92 o 
   1 -21   4      191.68      234.66     45.46 o 
  -1 -20   4      302.07      295.89     45.93 o 
   0 -20   4      622.42      677.39     66.97 o 
   1 -20   4      136.90       96.17     29.89 o 
   2 -20   4       99.92      198.17     44.01 o 
  -2 -19   4      570.81      567.20     54.18 o 
  -1 -19   4     1080.64     1132.34     89.63 o 
   0 -19   4      393.08      350.35     45.24 o 
   1 -19   4      376.32      388.04     50.48 o 
   2 -19   4      375.24      389.21     57.31 o 
  -2 -18   4     1174.95     1103.72     85.42 o 
  -1 -18   4      334.35      363.18     43.12 o 
   0 -18   4      647.05      707.81     67.29 o 
   1 -18   4      563.88      492.64     55.19 o 
   2 -18   4      299.09      252.77     46.66 o 
   3 -18   4       29.06       51.84     30.33 o 
  -2 -17   4      279.05      305.02     38.07 o 
  -1 -17   4      206.31      192.39     33.99 o 
   0 -17   4      317.59      355.12     43.53 o 
   1 -17   4      581.96      569.22     57.75 o 
   2 -17   4      465.19      447.62     52.22 o 
   3 -17   4       92.84      109.62     35.16 o 
  -3 -16   4      666.26      694.76     60.97 o 
  -2 -16   4     1574.68     1572.51    101.28 o 
  -1 -16   4      232.53      246.89     35.79 o 
   0 -16   4      818.35      832.28     72.91 o 
   1 -16   4      749.33      706.52     65.58 o 
   2 -16   4      569.57      484.68     55.25 o 
   3 -16   4      597.59      557.72     61.92 o 
   4 -16   4      162.18      188.22     42.08 o 
  -5 -15   4      379.04      396.57     38.67 o 
  -3 -15   4       60.19       59.30     20.28 o 
  -2 -15   4      670.94      578.41     54.97 o 
  -1 -15   4      121.10      124.50     27.14 o 
   0 -15   4      917.56      916.92     72.57 o 
   1 -15   4      261.39      260.66     39.52 o 
   2 -15   4      316.62      271.25     41.61 o 
   3 -15   4      901.43      873.26     76.67 o 
   4 -15   4       90.40       81.60     28.91 o 
  -5 -14   4      186.30      200.80     29.38 o 
  -4 -14   4      351.00      329.03     38.70 o 
  -3 -14   4      140.50      127.98     26.54 o 
  -2 -14   4      279.98      291.31     33.83 o 
  -1 -14   4      569.36      541.32     50.20 o 
   0 -14   4       96.14      100.15     23.63 o 
   1 -14   4     1230.93     1160.30     88.74 o 
   2 -14   4      246.88      195.71     35.29 o 
   3 -14   4      451.55      391.83     47.96 o 
   4 -14   4       50.23       48.94     22.30 o 
   5 -14   4        6.36       17.56     11.36 o 
  -6 -13   4       66.81       74.08     22.43 o 
  -5 -13   4      159.96      183.64     27.45 o 
  -3 -13   4      382.62      385.32     41.04 o 
  -2 -13   4      306.21      279.46     33.30 o 
  -1 -13   4      350.05      336.64     36.65 o 
   0 -13   4      850.26      932.02     69.47 o 
   1 -13   4      172.58      143.17     28.53 o 
   2 -13   4      279.63      284.26     36.93 o 
   3 -13   4      611.06      589.00     57.02 o 
   4 -13   4      358.75      364.22     47.29 o 
   5 -13   4      360.99      441.06     36.78 o 
  -6 -12   4     1202.55     1170.69     76.70 o 
  -5 -12   4      578.03      640.43     48.08 o 
  -3 -12   4      125.84      156.41     23.50 o 
  -2 -12   4     3233.29     3288.34    123.12 o 
  -1 -12   4     1071.30     1028.03     78.25 o 
   0 -12   4      270.26      239.69     31.18 o 
   1 -12   4     3848.14     3841.46    221.87 o 
   2 -12   4      276.76      246.26     33.42 o 
   3 -12   4      999.11      958.65     79.07 o 
   4 -12   4        5.62       14.50     14.44 o 
   5 -12   4      107.59      118.53     47.99 o 
  -6 -11   4       91.52      107.73     23.73 o 
  -5 -11   4      308.78      275.04     29.48 o 
  -4 -11   4      504.05      482.69     37.12 o 
  -2 -11   4      781.19      712.44     36.10 o 
  -1 -11   4      637.18      580.99     36.84 o 
   0 -11   4      786.83      807.39     64.35 o 
   1 -11   4     1699.49     1690.66     99.55 o 
   2 -11   4     1184.14     1146.91     81.38 o 
   3 -11   4     1141.24     1091.84     86.69 o 
   4 -11   4      575.85      592.16     58.98 o 
   5 -11   4      260.82      315.87     31.43 o 
  -6 -10   4      694.73      667.41     52.79 o 
  -5 -10   4     1175.53     1188.83     70.07 o 
  -4 -10   4     1593.17     1567.71     84.22 o 
  -2 -10   4     1112.27     1135.37     64.79 o 
  -1 -10   4     1906.53     1933.98     76.81 o 
   0 -10   4     1358.86     1392.34     52.83 o 
   1 -10   4     1014.00      909.15     71.93 o 
   2 -10   4      103.60      106.75     23.35 o 
   3 -10   4       43.85       50.89     18.35 o 
   4 -10   4       68.77       73.29     14.44 o 
   5 -10   4       81.40       91.39     17.91 o 
  -6  -9   4       99.95       91.65     21.64 o 
  -5  -9   4      124.03      110.73     20.66 o 
  -4  -9   4       90.55      100.78     17.66 o 
  -2  -9   4     1538.94     1493.44     82.14 o 
  -1  -9   4     2298.77     2348.27     85.62 o 
   0  -9   4     3178.19     3331.42    121.85 o 
   1  -9   4      562.18      570.10     25.64 o 
   2  -9   4      268.82      248.63     29.63 o 
   3  -9   4       49.12       52.28     19.37 o 
   4  -9   4      560.52      550.79     34.32 o 
   5  -9   4       60.12       67.58     15.13 o 
   6  -9   4      193.83      213.62     34.78 o 
  -7  -8   4      315.26      336.07     40.28 o 
  -6  -8   4      449.03      412.43     39.65 o 
  -5  -8   4     1414.48     1387.92     75.54 o 
  -4  -8   4      640.92      616.10     41.67 o 
  -2  -8   4      684.99      716.31     47.58 o 
  -1  -8   4     1218.24     1173.59     49.06 o 
   0  -8   4     2405.95     2449.28     87.12 o 
   1  -8   4     2185.34     2168.46     85.98 o 
   2  -8   4      526.47      512.32     47.15 o 
   3  -8   4       29.21       23.91     13.65 o 
   4  -8   4       93.57       99.32     15.81 o 
   5  -8   4      116.14      113.98     23.82 o 
   6  -8   4       70.88       75.13     20.57 o 
  -7  -7   4      202.39      276.30     36.61 o 
  -6  -7   4      523.98      493.97     42.78 o 
  -5  -7   4      131.85      108.08     20.09 o 
  -4  -7   4     1485.76     1477.39     75.16 o 
  -3  -7   4      489.48      492.96     32.54 o 
  -2  -7   4      511.06      461.87     35.00 o 
  -1  -7   4     2747.57     2771.23    138.66 o 
   0  -7   4      501.46      565.24     42.54 o 
   1  -7   4     1802.63     1797.08     67.28 o 
   2  -7   4      934.86      926.70     37.99 o 
   3  -7   4      256.06      214.86     18.52 o 
   4  -7   4      494.96      521.36     31.81 o 
   5  -7   4      211.71      210.62     29.70 o 
   6  -7   4       78.44       93.99     23.66 o 
  -7  -6   4      370.70      379.48     43.22 o 
  -6  -6   4      842.86      718.14     51.94 o 
  -5  -6   4     2523.87     2470.31    118.15 o 
  -4  -6   4      841.31      767.02     47.04 o 
  -3  -6   4     1432.20     1526.11     58.01 o 
  -2  -6   4      998.49      973.02     53.77 o 
  -1  -6   4     2079.60     2147.42    111.39 o 
   0  -6   4     1254.94     1343.25     51.38 o 
   1  -6   4     1082.35      997.82     41.54 o 
   2  -6   4     2888.70     2992.22    104.67 o 
   3  -6   4      124.82      118.63     11.38 o 
   4  -6   4       81.25       88.26     11.41 o 
   5  -6   4      193.89      194.70     28.09 o 
   6  -6   4       90.96      132.24     27.67 o 
  -7  -5   4       40.88       42.93     16.93 o 
  -6  -5   4      274.17      250.40     31.02 o 
  -5  -5   4      193.89      173.28     23.63 o 
  -4  -5   4      188.88      195.08     20.85 o 
  -3  -5   4     1885.42     1935.24     69.45 o 
  -2  -5   4      531.75      535.92     22.91 o 
  -1  -5   4     3895.62     4199.90    193.18 o 
   0  -5   4      655.06      680.19     33.17 o 
   1  -5   4     1856.66     1848.48     68.93 o 
   2  -5   4     2642.66     2635.98    101.09 o 
   3  -5   4      248.61      240.69     14.92 o 
   4  -5   4     1016.50      991.66     57.48 o 
   5  -5   4      785.48      711.86     52.13 o 
   6  -5   4      851.30      929.74     68.84 o 
  -7  -4   4      559.49      605.90     51.24 o 
  -6  -4   4      669.07      729.14     52.95 o 
  -5  -4   4      775.12      798.61     52.57 o 
  -4  -4   4     2422.80     2462.67    107.85 o 
  -3  -4   4      974.42     1000.64     40.87 o 
  -2  -4   4     4139.86     4237.30    137.80 o 
  -1  -4   4     2704.40     2822.53    145.54 o 
   0  -4   4     1503.52     1414.01     56.04 o 
   1  -4   4      768.92      797.97     36.50 o 
   2  -4   4     7708.35     7717.97    206.61 o 
   3  -4   4      133.91      118.89     10.89 o 
   4  -4   4        7.67       21.39      6.99 o 
   5  -4   4      118.09      157.20     18.98 o 
   6  -4   4      119.12      135.78     27.01 o 
  -7  -3   4       41.95       68.46     21.26 o 
  -6  -3   4      883.15      873.89     59.39 o 
  -5  -3   4      668.94      616.23     43.47 o 
  -4  -3   4      124.68      159.41     18.83 o 
  -3  -3   4      518.58      537.19     25.70 o 
  -2  -3   4     1063.54      961.12     35.75 o 
  -1  -3   4      759.08      726.81     25.54 o 
   0  -3   4     1973.62     1786.54     88.65 o 
   1  -3   4      587.28      564.68     26.52 o 
   2  -3   4     2823.07     2682.29     74.66 o 
   3  -3   4     1288.75     1205.11     40.07 o 
   4  -3   4       64.83       59.10     12.48 o 
   5  -3   4      987.98     1057.81     49.02 o 
   6  -3   4      441.81      503.03     46.60 o 
  -7  -2   4      848.21      879.32     64.51 o 
  -6  -2   4      499.25      517.12     41.67 o 
  -5  -2   4     1137.03     1013.30     61.16 o 
  -4  -2   4     3784.22     3635.39    157.61 o 
  -3  -2   4     1854.89     1808.49     63.88 o 
  -2  -2   4      673.22      651.69     25.89 o 
  -1  -2   4     5038.30     5333.31    248.94 o 
   0  -2   4     6854.84     7082.17    321.10 o 
   1  -2   4      229.47      211.22     10.61 o 
   2  -2   4     1275.20     1245.25     69.00 o 
   3  -2   4      215.76      221.88     13.59 o 
   4  -2   4       38.20       40.68      8.13 o 
   5  -2   4       51.13       66.96     14.08 o 
   6  -2   4      192.58      239.15     34.59 o 
  -7  -1   4       35.20       18.86     14.75 o 
  -6  -1   4        9.72       15.10     12.19 o 
  -5  -1   4      292.08      289.73     28.46 o 
  -4  -1   4      262.64      265.88     23.63 o 
  -3  -1   4      365.50      365.19     19.43 o 
  -2  -1   4     5113.93     5300.35    160.15 o 
  -1  -1   4     4575.24     5010.35    231.63 o 
   0  -1   4     3718.56     3544.91    158.91 o 
   1  -1   4     1481.37     1404.00     46.64 o 
   2  -1   4      473.82      440.33     25.39 o 
   3  -1   4      926.91      862.96     30.40 o 
   4  -1   4       73.07       75.77     10.37 o 
   5  -1   4      980.50      945.55     45.99 o 
   6  -1   4      117.76      114.33     25.08 o 
  -7   0   4      523.00      651.36     55.66 o 
  -6   0   4      396.17      408.13     39.27 o 
  -5   0   4      573.02      534.50     41.10 o 
  -4   0   4     7002.16     7235.84    228.80 o 
  -3   0   4      998.20     1020.08     40.84 o 
  -2   0   4     4678.99     4633.80    144.94 o 
  -1   0   4     3792.96     3965.23    122.17 o 
   0   0   4      621.86      731.47     26.17 o 
   1   0   4     1657.27     1563.12     52.07 o 
   2   0   4      180.27      176.63     10.47 o 
   3   0   4      170.76      174.87     12.61 o 
   4   0   4       48.24       56.89     10.94 o 
   5   0   4        6.18       15.82      8.74 o 
   6   0   4       53.68       54.24     18.29 o 
  -7   1   4       33.52       47.70     19.30 o 
  -6   1   4        8.99       24.45     14.31 o 
  -5   1   4      313.81      306.85     30.36 o 
  -4   1   4      303.26      263.96     18.89 o 
  -3   1   4      320.93      354.77     20.03 o 
  -2   1   4     4869.42     5012.86    160.32 o 
  -1   1   4     4675.72     5010.56    153.77 o 
   0   1   4     3493.29     3296.12     83.48 o 
   1   1   4     1292.85     1299.15     39.70 o 
   2   1   4      610.24      594.04     22.48 o 
   3   1   4      783.86      738.08     32.91 o 
   4   1   4       24.22       20.00     10.14 o 
   5   1   4      853.34      872.56     44.60 o 
   6   1   4      195.86      153.82     28.09 o 
  -7   2   4      770.72      867.89     65.58 o 
  -6   2   4      455.70      390.03     39.05 o 
  -5   2   4     1042.22     1071.50     48.20 o 
  -4   2   4     3775.82     3429.40    149.76 o 
  -3   2   4     1727.72     1801.65     64.97 o 
  -2   2   4      670.60      634.08     26.86 o 
  -1   2   4     5115.25     5466.73    166.67 o 
   0   2   4     6739.95     7142.61    173.60 o 
   1   2   4      249.53      230.19     10.85 o 
   2   2   4     1265.64     1241.64     39.05 o 
   3   2   4      222.70      226.44     13.59 o 
   4   2   4       47.53       53.92     11.88 o 
   5   2   4       59.63       78.77     14.47 o 
   6   2   4      185.89      221.43     33.68 o 
  -7   3   4       38.14       65.74     21.89 o 
  -6   3   4      901.98      931.97     46.76 o 
  -5   3   4      619.33      604.23     41.10 o 
  -4   3   4      148.68      128.73     14.65 o 
  -3   3   4      604.92      584.21     27.50 o 
  -2   3   4     1003.33      978.46     37.48 o 
  -1   3   4      691.75      703.57     27.70 o 
   0   3   4     1948.48     1761.73     46.28 o 
   1   3   4      542.70      534.63     16.42 o 
   2   3   4     2490.79     2523.93     73.74 o 
   3   3   4     1208.74     1105.26     81.17 o 
   4   3   4      152.07      146.52     21.99 o 
   5   3   4     1018.70      954.73     49.07 o 
   6   3   4      465.48      560.28     50.14 o 
  -7   4   4      535.65      599.00     38.83 o 
  -6   4   4      742.19      710.61     40.10 o 
  -5   4   4      904.47      864.79     41.61 o 
  -4   4   4     2122.73     2132.86     95.31 o 
  -3   4   4     1157.24     1094.01     46.33 o 
  -2   4   4     4250.19     4576.27    140.23 o 
  -1   4   4     2899.74     3152.69     78.20 o 
   0   4   4     1560.68     1442.52     39.07 o 
   1   4   4      870.05      909.86     27.31 o 
   2   4   4     8035.61     7951.66    206.28 o 
   3   4   4       95.81       99.79     17.38 o 
   4   4   4       11.79       14.94     11.44 o 
   5   4   4      139.25      173.88     20.68 o 
   6   4   4      108.79      108.42     26.82 o 
  -7   5   4       41.82       39.26     13.98 o 
  -6   5   4      254.19      244.20     30.82 o 
  -5   5   4      185.85      196.12     19.14 o 
  -4   5   4      159.04      132.10     20.47 o 
  -3   5   4     1981.86     2003.41     71.01 o 
  -2   5   4      466.75      515.66     24.41 o 
  -1   5   4     3638.07     4140.43    104.56 o 
   0   5   4      787.00      817.46     23.79 o 
   1   5   4     1821.45     1802.09     50.55 o 
   2   5   4     2922.00     2862.04     75.86 o 
   3   5   4      234.29      231.51     17.87 o 
   4   5   4     1064.63     1055.97     47.49 o 
   5   5   4      698.22      714.17     40.39 o 
   6   5   4      909.58     1007.84     71.71 o 
  -7   6   4      347.08      384.21     31.29 o 
  -6   6   4      767.70      714.82     39.80 o 
  -5   6   4     2383.62     2298.77     88.48 o 
  -4   6   4      854.77      793.28     54.81 o 
  -3   6   4     1666.75     1650.54     60.10 o 
  -2   6   4      816.49      801.44     26.84 o 
  -1   6   4     2204.86     2333.28     60.91 o 
   0   6   4     1209.17     1223.24     36.26 o 
   1   6   4     1037.68      971.67     30.89 o 
   2   6   4     2697.05     2749.55     77.47 o 
   3   6   4      118.52      131.00     14.99 o 
   4   6   4      112.36      120.99     16.03 o 
   5   6   4      179.47      187.98     21.95 o 
   6   6   4       88.09       92.53     25.78 o 
  -7   7   4      206.38      202.46     24.65 o 
  -6   7   4      522.93      533.05     33.53 o 
  -5   7   4      118.31      134.20     16.90 o 
  -4   7   4     1434.08     1372.62     86.66 o 
  -3   7   4      454.55      498.54     33.28 o 
  -2   7   4      495.39      489.75     18.78 o 
  -1   7   4     2913.19     2960.03     76.44 o 
   0   7   4      655.17      683.37     23.95 o 
   1   7   4     1707.04     1738.30     50.24 o 
   2   7   4      806.96      712.77     41.53 o 
   3   7   4      292.25      273.98     28.73 o 
   4   7   4      496.91      490.65     30.31 o 
   5   7   4      180.18      199.02     22.29 o 
   6   7   4      126.82      137.90     28.94 o 
  -7   8   4      317.43      354.46     40.09 o 
  -6   8   4      466.35      504.03     32.73 o 
  -5   8   4     1269.08     1281.92     70.45 o 
  -4   8   4      653.24      612.42     42.98 o 
  -3   8   4     3895.68     4171.60    110.08 o 
  -2   8   4      765.47      764.93     26.10 o 
  -1   8   4     1255.90     1172.54     35.46 o 
   0   8   4     2274.55     2273.73     63.67 o 
   1   8   4     2460.31     2495.33     65.48 o 
   2   8   4      441.77      415.65     24.55 o 
   3   8   4       52.76       54.25      9.81 o 
   4   8   4      108.73      107.21     16.46 o 
   5   8   4      132.41      158.64     34.42 o 
   6   8   4       72.01       83.72     22.97 o 
  -6   9   4       97.09      126.20     19.05 o 
  -5   9   4      131.21      116.62     41.84 o 
  -4   9   4       79.35       64.45     12.23 o 
  -3   9   4      424.79      455.06     24.24 o 
  -2   9   4     1495.45     1520.54     53.98 o 
  -1   9   4     2113.22     2208.97     62.17 o 
   0   9   4     3313.06     3487.29     90.27 o 
   1   9   4      409.44      408.56     18.76 o 
   2   9   4      208.96      191.82     17.10 o 
   3   9   4      113.31      114.09     11.84 o 
   4   9   4      515.03      511.93     33.35 o 
   5   9   4       31.28       56.03     13.64 o 
   6   9   4      162.22      196.94     34.94 o 
  -6  10   4      716.77      827.36     61.45 o 
  -5  10   4     1060.75     1112.47     73.36 o 
  -4  10   4     1743.22     1628.65     89.97 o 
  -3  10   4     2199.25     2333.91     67.21 o 
  -2  10   4     1091.58     1093.72     35.81 o 
  -1  10   4     2002.65     2084.10     68.39 o 
   0  10   4     1252.54     1237.05     39.50 o 
   1  10   4     1149.45     1098.58     35.11 o 
   2  10   4       92.52      104.46     10.64 o 
   3  10   4       72.72       98.53     11.36 o 
   4  10   4       71.22       80.81     14.62 o 
   5  10   4       84.00       88.69     16.39 o 
  -6  11   4       85.84      107.76     25.43 o 
  -5  11   4      319.39      277.19     34.72 o 
  -4  11   4      507.97      499.51     29.51 o 
  -3  11   4      793.74      823.36     38.73 o 
  -2  11   4      780.94      726.05     45.24 o 
  -1  11   4      534.97      544.05     21.77 o 
   0  11   4      905.33      898.10     30.33 o 
   1  11   4     1519.42     1383.89     93.36 o 
   2  11   4     1116.69     1076.11     37.89 o 
   3  11   4     1242.11     1229.07     42.79 o 
   4  11   4      437.71      524.90     33.10 o 
   5  11   4      301.50      386.76     31.03 o 
  -6  12   4     1183.09     1235.30     82.30 o 
  -5  12   4      512.30      617.81     51.81 o 
  -4  12   4     2010.50     2066.97     84.08 o 
  -3  12   4       58.23       65.33     11.67 o 
  -2  12   4     3294.17     3361.68     90.90 o 
  -1  12   4     1191.12     1159.31     37.27 o 
   0  12   4      269.02      263.38     17.39 o 
   1  12   4     3986.21     3957.48    131.65 o 
   2  12   4      350.56      330.19     28.98 o 
   3  12   4     1026.48     1009.16     38.13 o 
   4  12   4        6.51       26.60      8.13 o 
   5  12   4       94.59      116.87     19.39 o 
  -6  13   4       65.39       84.29     25.15 o 
  -5  13   4      152.39      151.92     28.84 o 
  -4  13   4       15.37       14.32      7.90 o 
  -3  13   4      434.56      441.59     25.63 o 
  -2  13   4      256.53      242.37     28.31 o 
  -1  13   4      267.03      270.56     15.26 o 
   0  13   4      817.12      853.11     39.20 o 
   1  13   4      129.58      121.94     11.33 o 
   2  13   4      234.71      245.27     16.38 o 
   3  13   4      555.94      521.59     25.59 o 
   4  13   4      331.20      336.67     22.29 o 
   5  13   4      349.73      382.30     32.93 o 
  -5  14   4      148.79      150.72     29.63 o 
  -4  14   4      295.42      303.06     23.58 o 
  -3  14   4      203.32      221.75     48.97 o 
  -2  14   4      373.28      209.99     22.68 o 
  -1  14   4      573.16      535.38     41.64 o 
   0  14   4       91.57       74.02     13.24 o 
   1  14   4     1244.33     1263.67     50.85 o 
   2  14   4      279.21      274.89     21.23 o 
   3  14   4      464.63      468.09     27.13 o 
   4  14   4       61.76       67.77     11.91 o 
   5  14   4        9.57       16.34     11.42 o 
  -5  15   4      371.57      371.11     44.04 o 
  -4  15   4      131.70      114.60     16.25 o 
  -3  15   4       89.45       93.79     14.17 o 
  -2  15   4      658.52      667.11     33.31 o 
  -1  15   4      170.12      165.69     16.37 o 
   0  15   4      893.75      896.07     41.04 o 
   1  15   4      290.06      302.84     17.27 o 
   2  15   4      321.59      327.54     18.92 o 
   3  15   4      837.17      816.71     34.74 o 
   4  15   4      130.23      118.33     15.24 o 
  -5  16   4      741.46      725.35     61.48 o 
  -4  16   4      233.20      270.87     23.91 o 
  -3  16   4      737.47      733.09     84.19 o 
  -2  16   4     1389.39     1377.79     58.30 o 
  -1  16   4      192.31      193.51     22.41 o 
   0  16   4      926.36      959.07     42.86 o 
   1  16   4      729.50      737.14     37.25 o 
   2  16   4      618.96      609.51     27.40 o 
   3  16   4      532.62      507.94     26.57 o 
   4  16   4      174.93      187.87     18.75 o 
  -4  17   4      119.38      108.60     17.16 o 
  -3  17   4      301.36      295.83     23.65 o 
  -2  17   4      268.36      285.51     22.81 o 
  -1  17   4      291.43      276.84     22.06 o 
   0  17   4      318.54      317.24     23.13 o 
   1  17   4      530.40      509.52     30.51 o 
   2  17   4      438.31      459.66     30.58 o 
   3  17   4      104.40      125.98     15.25 o 
  -4  18   4      178.17      208.15     22.91 o 
  -3  18   4     1225.71     1135.83     62.71 o 
  -2  18   4     1155.26     1156.91     52.04 o 
  -1  18   4      325.71      304.45     36.99 o 
   0  18   4      729.55      757.04     39.43 o 
   1  18   4      510.74      536.04     35.87 o 
   2  18   4      358.85      345.51     26.26 o 
   3  18   4       18.81       33.26     11.36 o 
  -3  19   4       42.10       64.47     13.84 o 
  -2  19   4      482.93      479.09     31.52 o 
  -1  19   4     1138.90     1124.13     52.33 o 
   0  19   4      294.18      299.06     48.84 o 
   1  19   4      382.42      409.19     47.37 o 
   2  19   4      365.89      406.00     30.14 o 
  -3  20   4      798.99      772.70     64.23 o 
  -2  20   4      144.02      153.40     19.87 o 
  -1  20   4      369.98      378.01     28.18 o 
   0  20   4      608.57      594.62     36.25 o 
   1  20   4      194.31      192.62     21.93 o 
   2  20   4      116.43      150.37     21.20 o 
  -1  21   4      185.57      185.51     21.99 o 
   0  21   4       45.82       79.38     15.92 o 
   1  21   4      188.84      218.97     24.21 o 
  -2 -20   5      198.24      219.12     40.09 o 
  -1 -20   5       71.90       61.04     25.65 o 
   0 -20   5      185.21      212.20     42.33 o 
   1 -20   5      370.03      362.07     56.08 o 
  -2 -19   5     1054.60     1002.66     84.29 o 
  -1 -19   5     1351.22     1382.39    105.52 o 
   0 -19   5      556.71      634.55     64.04 o 
   1 -19   5      670.58      646.37     69.53 o 
   2 -19   5       47.75       90.54     33.08 o 
  -3 -18   5       31.34       43.82     20.66 o 
  -2 -18   5       35.59       22.97     17.79 o 
  -1 -18   5        3.77       -5.69     11.88 o 
   0 -18   5       30.07       47.89     22.56 o 
   1 -18   5      199.93      188.32     40.15 o 
   2 -18   5       75.39       81.73     29.48 o 
  -3 -17   5      952.15     1047.83     80.46 o 
  -2 -17   5      544.36      542.46     53.93 o 
  -1 -17   5      301.69      314.56     41.48 o 
   0 -17   5      627.00      652.84     63.09 o 
   1 -17   5      360.07      375.03     47.96 o 
   2 -17   5      408.11      405.48     51.27 o 
   3 -17   5      132.16      196.82     41.76 o 
  -3 -16   5       95.12       70.70     24.14 o 
  -2 -16   5      296.48      323.44     40.15 o 
  -1 -16   5       87.42       81.95     24.55 o 
   0 -16   5      642.90      540.72     56.39 o 
   1 -16   5      110.77      118.85     30.33 o 
   2 -16   5      318.33      267.68     44.99 o 
   3 -16   5      129.42      159.13     37.75 o 
  -4 -15   5       15.93       14.47     14.31 o 
  -3 -15   5      694.87      705.51     61.32 o 
  -2 -15   5      824.32      810.01     68.08 o 
  -1 -15   5      647.21      611.46     59.01 o 
   0 -15   5     2239.78     2135.38    137.33 o 
   1 -15   5      935.67      972.49     80.05 o 
   2 -15   5      389.63      380.11     47.74 o 
   3 -15   5      280.00      291.56     45.84 o 
   4 -15   5      615.02      644.25     70.26 o 
  -3 -14   5      260.49      250.84     36.52 o 
  -2 -14   5       38.62       50.55     18.99 o 
  -1 -14   5      757.78      722.06     61.32 o 
   0 -14   5      258.00      258.04     37.82 o 
   1 -14   5      290.92      251.12     39.93 o 
   2 -14   5      554.48      561.26     55.98 o 
   3 -14   5      146.76      109.69     29.19 o 
   4 -14   5      464.52      583.40     63.69 o 
  -5 -13   5      356.99      446.36     50.80 o 
  -4 -13   5      668.11      680.86     57.09 o 
  -3 -13   5      834.98      802.84     67.39 o 
  -2 -13   5     1163.69     1185.29     85.04 o 
  -1 -13   5      291.96      273.02     34.09 o 
   0 -13   5     2837.33     2790.40    174.13 o 
   1 -13   5      793.40      705.89     64.38 o 
   2 -13   5     1066.22     1001.87     83.78 o 
   3 -13   5     1386.54     1295.48    102.04 o 
   4 -13   5      398.35      387.19     50.14 o 
  -5 -12   5       30.64       39.33     19.87 o 
  -4 -12   5      292.31      303.82     37.88 o 
  -3 -12   5        5.24        8.53     11.78 o 
  -2 -12   5     1014.43      963.01     73.96 o 
  -1 -12   5      124.10       89.18     22.43 o 
   0 -12   5       17.03       10.99     11.40 o 
   1 -12   5     1164.79     1158.53     83.18 o 
   2 -12   5      157.18      194.86     33.65 o 
   3 -12   5      191.64      173.47     33.17 o 
   4 -12   5       91.66      115.82     31.21 o 
   5 -12   5      199.61      277.64     30.27 o 
  -4 -11   5       88.73      120.96     24.99 o 
  -3 -11   5      197.02      212.23     28.02 o 
  -2 -11   5     2782.53     2673.75    105.80 o 
  -1 -11   5     1310.18     1198.78     83.65 o 
   0 -11   5     2158.36     2080.35    135.37 o 
   1 -11   5      909.66      858.35     66.94 o 
   2 -11   5      620.38      585.11     53.39 o 
   3 -11   5      330.70      267.33     36.65 o 
   4 -11   5      162.76      155.75     21.47 o 
   5 -11   5      467.09      512.76     38.08 o 
  -4 -10   5       55.72       73.77     21.77 o 
  -3 -10   5     1296.07     1227.78     76.36 o 
  -2 -10   5      312.19      301.73     29.38 o 
  -1 -10   5      103.70      115.32     17.44 o 
   0 -10   5       48.39       56.33     17.66 o 
   1 -10   5      346.57      364.44     37.15 o 
   2 -10   5      100.22       79.23     20.60 o 
   3 -10   5      700.01      595.28     53.58 o 
   4 -10   5       73.24       72.89     15.07 o 
   5 -10   5      420.56      433.99     53.72 o 
  -4  -9   5     2746.15     2779.28    149.59 o 
  -3  -9   5     3395.29     3090.11    164.78 o 
  -2  -9   5     1218.24     1208.04     75.38 o 
  -1  -9   5     5747.67     5910.45    198.56 o 
   0  -9   5     1199.36     1155.47     50.79 o 
   1  -9   5     2269.26     2215.05    126.40 o 
   2  -9   5     2174.86     2114.28    129.24 o 
   3  -9   5     1039.21      946.84     73.39 o 
   4  -9   5     1046.41     1096.62     54.06 o 
   5  -9   5      229.75      295.45     29.32 o 
  -4  -8   5        4.32       16.78     13.21 o 
  -3  -8   5     1552.94     1611.43     59.66 o 
  -2  -8   5       40.59       33.68     11.69 o 
  -1  -8   5      212.21      227.84     17.58 o 
   0  -8   5      428.73      454.42     25.80 o 
   1  -8   5       37.95       46.36      9.16 o 
   2  -8   5      272.70      279.81     19.91 o 
   3  -8   5      964.82      866.94     70.73 o 
   4  -8   5      517.72      496.71     31.88 o 
   5  -8   5       75.67       62.00     14.21 o 
  -4  -7   5      631.52      629.25     32.86 o 
  -3  -7   5      954.90      929.40     40.05 o 
  -1  -7   5     4408.44     4583.96    217.54 o 
   0  -7   5     1268.42     1242.79     52.60 o 
   1  -7   5     3285.23     3308.62    113.66 o 
   2  -7   5      598.95      569.56     31.31 o 
   3  -7   5      133.69      131.16     12.52 o 
   4  -7   5      936.41      940.52     47.23 o 
   5  -7   5      208.28      233.51     24.85 o 
  -5  -6   5      459.65      491.15     30.26 o 
  -4  -6   5      294.66      316.11     20.67 o 
  -3  -6   5      438.89      479.27     23.81 o 
  -2  -6   5      813.61      819.51     32.28 o 
  -1  -6   5       27.10       19.40      9.26 o 
   0  -6   5     1176.90     1215.90     51.43 o 
   1  -6   5     1274.31     1288.64     53.27 o 
   2  -6   5       78.48       88.63     16.93 o 
   3  -6   5     1074.45     1081.21     38.97 o 
   4  -6   5      435.93      456.71     23.63 o 
   5  -6   5      216.36      246.07     24.45 o 
   6  -6   5      484.74      515.48     49.03 o 
  -5  -5   5       34.19       46.67     11.63 o 
  -4  -5   5     3094.11     3025.94    103.26 o 
  -3  -5   5     1505.89     1471.92     55.46 o 
  -2  -5   5      325.03      302.29     14.89 o 
  -1  -5   5     2848.99     2907.54    147.34 o 
   0  -5   5     1619.40     1520.50     57.80 o 
   1  -5   5     3740.00     3717.70    131.27 o 
   2  -5   5     2636.66     2513.55     96.31 o 
   3  -5   5     1887.26     1680.85    110.39 o 
   4  -5   5     1432.06     1404.08     50.37 o 
   5  -5   5      592.04      636.13     30.82 o 
   6  -5   5      355.86      328.74     41.13 o 
  -6  -4   5      416.64      406.52     36.58 o 
  -5  -4   5      622.99      595.47     33.80 o 
  -4  -4   5     1140.21     1114.28     46.41 o 
  -3  -4   5      510.33      517.94     25.52 o 
  -2  -4   5      273.54      262.18     13.88 o 
  -1  -4   5      908.66      926.11     55.73 o 
   0  -4   5       94.04      123.65     12.81 o 
   1  -4   5      601.89      632.40     31.11 o 
   2  -4   5     1050.47     1065.51     44.24 o 
   3  -4   5      393.33      384.82     19.36 o 
   4  -4   5      398.49      375.14     29.64 o 
   5  -4   5      405.48      441.79     29.36 o 
   6  -4   5      220.57      232.70     34.78 o 
  -6  -3   5      488.65      451.31     31.62 o 
  -5  -3   5      689.11      603.55     33.18 o 
  -4  -3   5     1735.37     1714.78     64.64 o 
  -3  -3   5     1207.21     1198.63     49.63 o 
  -2  -3   5     2173.53     2062.16     66.88 o 
  -1  -3   5     1918.19     1972.87     97.24 o 
   0  -3   5     3047.12     3321.58    152.90 o 
   1  -3   5     3902.60     3848.71    135.96 o 
   2  -3   5     2160.40     2073.19     61.13 o 
   3  -3   5     1873.61     1875.38     66.53 o 
   4  -3   5      800.51      819.57     34.15 o 
   5  -3   5      850.89      885.13     44.47 o 
   6  -3   5       63.44       76.52     21.92 o 
  -7  -2   5      553.92      533.15     36.77 o 
  -6  -2   5      183.17      202.25     21.36 o 
  -5  -2   5      396.49      364.69     24.86 o 
  -4  -2   5      642.85      632.12     31.09 o 
  -3  -2   5       45.73       57.09      8.21 o 
  -2  -2   5       39.31       33.88      5.48 o 
  -1  -2   5      676.03      793.65     49.54 o 
   0  -2   5     1237.11     1224.15     69.31 o 
   1  -2   5       52.34       53.57      6.27 o 
   2  -2   5     1929.67     1839.00     62.81 o 
   3  -2   5      729.70      683.55     35.48 o 
   4  -2   5      493.36      493.69     27.86 o 
   5  -2   5      396.88      395.48     28.05 o 
   6  -2   5       32.03       73.04     20.44 o 
  -7  -1   5      547.24      518.89     36.14 o 
  -6  -1   5      502.53      542.32     34.61 o 
  -5  -1   5     2022.51     1800.52     73.81 o 
  -4  -1   5     4406.85     4622.60    151.73 o 
  -3  -1   5     1520.79     1470.22     54.92 o 
  -2  -1   5     2901.93     2861.36     92.78 o 
  -1  -1   5     4187.27     4513.92    214.79 o 
   0  -1   5     3005.34     2994.71     97.88 o 
   1  -1   5      322.02      295.05     16.76 o 
   2  -1   5     1459.43     1426.15     44.74 o 
   3  -1   5     1360.56     1244.54     94.97 o 
   4  -1   5      192.32      186.88     18.72 o 
   5  -1   5     1002.26     1004.84     49.36 o 
   6  -1   5       28.77       44.96     13.53 o 
  -7   0   5      442.92      494.56     38.19 o 
  -6   0   5        1.22        1.93      7.69 o 
  -5   0   5      238.31      233.79     20.72 o 
  -4   0   5     2766.94     2670.98     94.01 o 
  -3   0   5      613.53      563.52     26.76 o 
  -2   0   5      194.82      186.89     11.78 o 
  -1   0   5      408.32      396.35     31.84 o 
   0   0   5     2025.78     1957.08     63.93 o 
   1   0   5       52.14       45.24      5.55 o 
   2   0   5     3472.78     3456.84     96.56 o 
   3   0   5      124.36      128.67     14.56 o 
   4   0   5      315.71      307.60     22.27 o 
   5   0   5        2.08       10.21      8.88 o 
   6   0   5      172.55      222.98     25.84 o 
  -7   1   5      527.80      537.22     36.16 o 
  -6   1   5      665.87      596.67     35.26 o 
  -5   1   5     2051.39     2012.18     75.09 o 
  -4   1   5     4682.86     4601.10    151.87 o 
  -3   1   5     1596.29     1501.43     55.49 o 
  -2   1   5     2922.26     2886.48     93.45 o 
  -1   1   5     4161.94     4561.58    141.06 o 
   0   1   5     3194.48     3333.91    152.56 o 
   1   1   5      410.12      408.65     15.61 o 
   2   1   5     1490.47     1420.57     44.61 o 
   3   1   5     1365.43     1305.21     77.08 o 
   4   1   5      282.49      257.44     20.21 o 
   5   1   5      997.87     1037.01     49.87 o 
   6   1   5       11.64       14.66     10.18 o 
  -7   2   5      557.94      546.13     40.53 o 
  -6   2   5      171.67      164.22     20.01 o 
  -5   2   5      342.51      353.54     24.67 o 
  -4   2   5      630.90      628.78     31.95 o 
  -3   2   5       36.35       27.92      7.54 o 
  -2   2   5       39.63       42.28      9.19 o 
  -1   2   5      694.52      765.53     29.39 o 
   0   2   5     1199.53     1256.33     44.18 o 
   1   2   5       53.69       51.10      5.94 o 
   2   2   5     1782.22     1696.38     52.80 o 
   3   2   5      809.55      779.02     52.76 o 
   4   2   5      474.32      448.51     28.03 o 
   5   2   5      393.63      414.79     29.01 o 
   6   2   5       69.63       97.45     19.45 o 
  -7   3   5      236.42      205.97     24.39 o 
  -6   3   5      639.84      631.70     35.63 o 
  -5   3   5      563.25      617.86     64.62 o 
  -4   3   5     1788.12     1701.46     65.69 o 
  -3   3   5     1305.46     1307.54     49.42 o 
  -2   3   5     1948.14     1945.03     68.55 o 
  -1   3   5     1812.72     1781.90     62.02 o 
   0   3   5     2853.04     3061.52    101.11 o 
   1   3   5     3929.75     3778.51     87.60 o 
   2   3   5     2073.47     2024.85     60.52 o 
   3   3   5     1725.80     1594.02     98.63 o 
   4   3   5      885.41      917.60     44.56 o 
   5   3   5      815.18      834.04     45.31 o 
   6   3   5       70.73       70.53     17.31 o 
  -7   4   5      206.24      194.01     23.98 o 
  -6   4   5      404.00      392.40     28.60 o 
  -5   4   5      707.53      662.13     35.17 o 
  -4   4   5     1072.47     1051.70     46.43 o 
  -3   4   5      544.81      588.41     28.17 o 
  -2   4   5      280.86      260.61     15.69 o 
  -1   4   5      900.79      942.35     36.05 o 
   0   4   5      103.28      117.36     12.31 o 
   1   4   5      616.54      602.85     21.76 o 
   2   4   5      988.04      874.18     69.34 o 
   3   4   5      438.98      339.89     38.68 o 
   4   4   5      346.12      314.62     24.42 o 
   5   4   5      388.23      386.17     29.98 o 
   6   4   5      214.45      249.65     27.65 o 
  -7   5   5       30.27       27.74     12.38 o 
  -6   5   5      760.14      765.40     42.16 o 
  -5   5   5       83.71       90.04     14.52 o 
  -4   5   5     2933.83     2917.90    103.99 o 
  -3   5   5     1653.29     1559.17     57.98 o 
  -2   5   5      236.55      210.41     15.31 o 
  -1   5   5     3009.15     3080.95     78.37 o 
   0   5   5     1365.46     1318.18     38.70 o 
   1   5   5     3659.82     3616.60     94.86 o 
   2   5   5     2739.40     2627.65     88.82 o 
   3   5   5     1779.42     1624.16     96.73 o 
   4   5   5     1579.00     1485.92     61.56 o 
   5   5   5      531.69      455.74     37.58 o 
   6   5   5      400.66      412.68     32.99 o 
  -7   6   5      241.22      294.37     28.99 o 
  -6   6   5       35.44       34.93     11.70 o 
  -5   6   5      539.56      549.81     31.53 o 
  -4   6   5      258.91      253.09     21.50 o 
  -3   6   5      409.28      413.80     24.54 o 
  -2   6   5      810.86      806.49     34.74 o 
  -1   6   5       25.53       30.91      4.36 o 
   0   6   5     1221.68     1225.53     35.70 o 
   1   6   5     1237.36     1268.77     38.53 o 
   2   6   5       86.28       99.33     11.60 o 
   3   6   5     1091.12     1078.92     70.80 o 
   4   6   5      387.31      409.38     27.90 o 
   5   6   5      183.53      186.04     22.99 o 
   6   6   5      568.63      608.57     40.36 o 
  -6   7   5      503.86      514.57     50.40 o 
  -5   7   5      171.17      195.39     20.19 o 
  -4   7   5      731.85      726.93     35.31 o 
  -3   7   5     1094.81     1071.88     43.58 o 
  -2   7   5      243.19      234.68     12.22 o 
  -1   7   5     4530.34     4672.44    118.36 o 
   0   7   5     1237.31     1249.92     37.11 o 
   1   7   5     2999.87     2949.16     82.45 o 
   2   7   5      696.74      639.78     24.50 o 
   3   7   5      235.14      220.73     28.53 o 
   4   7   5      984.95      942.74     90.04 o 
   5   7   5      209.21      234.57     24.83 o 
  -6   8   5      114.48      133.74     18.93 o 
  -5   8   5      667.32      641.05     36.09 o 
  -4   8   5        9.68       20.93      9.16 o 
  -3   8   5     1513.31     1403.46     58.15 o 
  -2   8   5       42.40       48.11      6.65 o 
  -1   8   5      217.25      223.84     21.14 o 
   0   8   5      442.93      457.77     18.14 o 
   1   8   5       56.52       52.39      7.01 o 
   2   8   5      282.52      265.48     15.30 o 
   3   8   5     1086.43     1075.73     68.62 o 
   4   8   5      439.50      486.24     31.10 o 
   5   8   5       42.39       43.20     12.00 o 
  -6   9   5      216.05      232.34     24.06 o 
  -5   9   5     1461.11     1537.53     65.09 o 
  -4   9   5     2681.04     2693.75     98.55 o 
  -3   9   5     3263.08     3343.31    112.26 o 
  -2   9   5     1421.90     1408.66     42.03 o 
  -1   9   5     5368.21     5491.82    143.44 o 
   0   9   5     1285.98     1225.53     37.54 o 
   1   9   5     2015.23     1967.97     58.18 o 
   2   9   5     2202.31     2051.73     61.47 o 
   3   9   5      970.63      964.30     45.46 o 
   4   9   5     1031.85     1054.96     50.87 o 
   5   9   5      316.08      361.81     28.96 o 
  -6  10   5      103.50      118.97     26.88 o 
  -5  10   5      562.54      591.56     34.91 o 
  -4  10   5       73.36       75.97     19.38 o 
  -3  10   5     1246.06     1251.57     81.99 o 
  -2  10   5      325.55      363.34     17.03 o 
  -1  10   5      108.00      108.42      9.44 o 
   0  10   5       60.46       62.52      7.60 o 
   1  10   5      331.84      312.61     16.06 o 
   2  10   5       82.06       75.22      9.64 o 
   3  10   5      632.58      550.77     32.90 o 
   4  10   5       43.75       55.11     12.34 o 
   5  10   5      437.48      467.64     33.06 o 
  -6  11   5      367.58      378.47     43.22 o 
  -5  11   5      310.48      332.06     38.29 o 
  -4  11   5       37.24       24.74      9.41 o 
  -3  11   5      229.03      192.61     25.24 o 
  -2  11   5     2797.83     2874.87     92.58 o 
  -1  11   5     1176.20     1138.50     37.35 o 
   0  11   5     2227.07     2279.84     64.14 o 
   1  11   5      852.65      843.30     30.74 o 
   2  11   5      595.42      572.44     25.02 o 
   3  11   5      398.70      392.51     20.62 o 
   4  11   5      211.57      215.53     21.97 o 
   5  11   5      523.19      591.20     37.61 o 
  -6  12   5       18.40       33.80     17.63 o 
  -5  12   5       29.64       54.87     18.80 o 
  -4  12   5      261.17      285.05     33.20 o 
  -3  12   5        6.09        4.33      6.35 o 
  -2  12   5     1007.53      990.02     43.87 o 
  -1  12   5      116.63      103.78     18.45 o 
   0  12   5       14.54       14.02      5.02 o 
   1  12   5     1119.57     1072.23     37.40 o 
   2  12   5      194.02      199.71     14.50 o 
   3  12   5      212.53      242.55     17.61 o 
   4  12   5       54.31       60.43     13.11 o 
   5  12   5      218.13      258.06     27.51 o 
  -5  13   5      338.11      360.21     39.30 o 
  -4  13   5      633.72      599.55     49.79 o 
  -3  13   5      905.31      854.52     57.05 o 
  -2  13   5     1103.12     1149.76     49.89 o 
  -1  13   5      165.39      154.79     16.31 o 
   0  13   5     2829.53     2978.56     82.54 o 
   1  13   5      794.48      783.40     29.98 o 
   2  13   5     1188.52     1164.51     51.12 o 
   3  13   5     1463.16     1448.28     49.81 o 
   4  13   5      414.78      393.47     23.65 o 
  -5  14   5       51.22       50.33     19.43 o 
  -4  14   5        9.28       16.49     12.29 o 
  -3  14   5      246.68      254.41     31.56 o 
  -2  14   5       45.36       38.19     14.12 o 
  -1  14   5      746.70      675.06     52.62 o 
   0  14   5      286.74      279.81     29.57 o 
   1  14   5      272.96      267.67     16.48 o 
   2  14   5      529.31      515.57     37.88 o 
   3  14   5      120.12      122.31     14.01 o 
   4  14   5      484.85      504.11     28.08 o 
  -5  15   5     1216.04     1357.40     88.93 o 
  -4  15   5        2.74       16.46     14.18 o 
  -3  15   5      659.92      647.88     51.08 o 
  -2  15   5      784.90      777.66     55.54 o 
  -1  15   5      785.23      717.26     50.42 o 
   0  15   5     2107.88     2087.90     80.08 o 
   1  15   5      917.24      952.71     35.82 o 
   2  15   5      387.58      396.50     21.52 o 
   3  15   5      264.45      262.49     23.03 o 
   4  15   5      661.79      678.26     33.39 o 
  -4  16   5       34.79       40.56     17.53 o 
  -3  16   5       99.30       83.28     21.64 o 
  -2  16   5      284.91      245.47     32.54 o 
  -1  16   5       88.29       89.72     19.93 o 
   0  16   5      652.79      664.91     50.61 o 
   1  16   5      135.02      108.96     23.47 o 
   2  16   5      349.57      286.82     46.09 o 
   3  16   5      168.77      165.90     32.49 o 
  -4  17   5      132.65      138.50     29.92 o 
  -3  17   5      856.75      850.35     65.62 o 
  -2  17   5      509.92      500.48     45.40 o 
  -1  17   5      307.02      322.80     34.18 o 
   0  17   5      600.20      577.91     49.69 o 
   1  17   5      304.36      322.43     37.88 o 
   2  17   5      425.48      378.53     40.94 o 
   3  17   5      145.08      125.73     19.87 o 
  -3  18   5       32.48       41.76     16.81 o 
  -2  18   5       33.08       27.52     14.63 o 
  -1  18   5        3.10        4.90      9.45 o 
   0  18   5       23.56       32.07     15.20 o 
   1  18   5      233.41      242.21     34.12 o 
   2  18   5       53.66       60.18     21.13 o 
  -3  19   5      499.39      496.46     48.52 o 
  -2  19   5     1132.20     1126.69     76.17 o 
  -1  19   5     1393.42     1428.17     89.40 o 
   0  19   5      477.23      489.96     48.65 o 
   1  19   5      791.19      766.64     59.96 o 
   2  19   5       74.85      106.40     27.83 o 
  -2  20   5      197.98      198.87     34.28 o 
  -1  20   5       70.31       74.49     22.71 o 
   0  20   5      171.90      172.90     33.01 o 
   1  20   5      381.41      393.38     45.56 o 
  -2 -19   6      251.16      228.47     41.61 o 
  -1 -19   6       99.18      106.37     30.52 o 
   0 -19   6      208.96      247.81     46.98 o 
  -3 -18   6      127.85      133.63     33.93 o 
  -2 -18   6      444.03      510.68     56.90 o 
  -1 -18   6      111.04      103.78     32.03 o 
   0 -18   6      142.55      159.38     38.16 o 
   1 -18   6     1136.68     1183.68     99.92 o 
  -3 -17   6       85.56       93.13     28.31 o 
  -2 -17   6      513.33      466.58     52.79 o 
  -1 -17   6       45.27       50.67     21.64 o 
   0 -17   6      704.41      702.38     67.61 o 
   1 -17   6       39.14       33.39     23.09 o 
   2 -17   6       65.08       51.12     25.91 o 
  -4 -16   6      103.79      136.82     33.46 o 
  -3 -16   6      428.84      443.48     51.08 o 
  -2 -16   6      705.02      698.49     66.44 o 
  -1 -16   6     1256.34     1138.25     95.00 o 
   0 -16   6      449.73      443.55     51.75 o 
   1 -16   6      340.66      355.75     48.15 o 
   2 -16   6      583.97      578.25     59.87 o 
   3 -16   6      288.57      257.63     47.17 o 
  -4 -15   6      254.71      307.67     45.90 o 
  -3 -15   6      524.12      523.79     54.09 o 
  -2 -15   6      376.83      368.55     43.98 o 
  -1 -15   6       40.80       28.27     17.28 o 
   0 -15   6      498.74      479.09     52.25 o 
   1 -15   6        0.17       -9.04     11.40 o 
   2 -15   6      220.57      262.40     43.60 o 
   3 -15   6       76.00       73.45     25.78 o 
  -3 -14   6      265.89      258.17     39.77 o 
  -2 -14   6       17.53       42.17     19.93 o 
  -1 -14   6     1190.22     1156.57     93.07 o 
   0 -14   6     1264.24     1208.51     93.83 o 
   1 -14   6      471.69      458.49     52.47 o 
   2 -14   6      697.63      746.76     67.35 o 
   3 -14   6      598.23      565.55     59.90 o 
  -5 -13   6      668.08      789.67     68.59 o 
  -3 -13   6       18.28       13.84     14.47 o 
  -2 -13   6      447.10      448.51     48.18 o 
  -1 -13   6      505.97      505.03     50.36 o 
   0 -13   6      752.08      744.14     66.78 o 
   1 -13   6       82.30       99.92     24.10 o 
   2 -13   6       67.39       79.58     23.69 o 
   3 -13   6       59.74       33.39     17.69 o 
   4 -13   6      194.42      220.94     26.78 o 
  -5 -12   6       38.22       63.63     24.93 o 
  -4 -12   6      186.67      225.28     34.34 o 
  -2 -12   6      889.66      861.95     70.17 o 
  -1 -12   6      228.59      227.24     37.28 o 
   0 -12   6     1625.76     1615.60    111.65 o 
   2 -12   6      869.17      808.15     68.05 o 
   3 -12   6      481.11      423.39     47.96 o 
   4 -12   6      385.97      453.82     34.21 o 
  -5 -11   6      716.94      788.09     67.67 o 
  -4 -11   6      306.83      353.61     40.03 o 
  -3 -11   6      915.33      875.44     60.02 o 
  -2 -11   6     1067.50     1103.23     52.02 o 
  -1 -11   6       60.42       67.67     20.47 o 
   0 -11   6      611.76      574.15     56.52 o 
   1 -11   6       62.08       60.09     18.77 o 
   2 -11   6      133.12      149.59     29.82 o 
   3 -11   6      187.41      205.35     36.30 o 
   4 -11   6        8.33       17.50     10.04 o 
  -6 -10   6      101.13      135.09     35.86 o 
  -5 -10   6       98.53       78.73     25.18 o 
  -4 -10   6      136.81      174.89     30.77 o 
  -3 -10   6     1586.06     1552.70     93.29 o 
  -2 -10   6     1897.91     1925.42     99.86 o 
  -1 -10   6     1367.05     1409.34     62.39 o 
   0 -10   6      482.55      462.53     48.68 o 
   1 -10   6     1416.07     1371.40     91.68 o 
   2 -10   6     1403.35     1517.76    106.27 o 
   3 -10   6      358.17      350.19     43.00 o 
   4 -10   6      232.70      277.62     35.73 o 
  -6  -9   6     1650.51     1716.47    116.67 o 
  -5  -9   6      126.55      143.65     31.18 o 
  -4  -9   6      568.17      571.40     52.47 o 
  -3  -9   6      144.72      142.89     23.69 o 
  -2  -9   6      642.05      642.86     46.41 o 
  -1  -9   6     1906.55     2005.71     77.91 o 
   0  -9   6      124.01      149.26     16.18 o 
   1  -9   6      479.53      448.35     44.23 o 
   2  -9   6      233.98      236.15     35.07 o 
   3  -9   6       73.61       81.66     22.68 o 
   4  -9   6      125.93      134.73     18.93 o 
   5  -9   6      121.60      109.24     19.33 o 
  -6  -8   6        0.71        3.98     17.19 o 
  -5  -8   6      119.84       92.56     25.81 o 
  -4  -8   6      332.46      305.65     38.23 o 
  -3  -8   6      256.75      270.99     30.42 o 
  -2  -8   6     1121.55     1147.06     70.45 o 
  -1  -8   6      400.88      399.15     25.87 o 
   0  -8   6     1859.93     1920.64     78.49 o 
   1  -8   6     1702.01     1744.71     69.70 o 
   2  -8   6      505.42      506.26     45.14 o 
   3  -8   6      377.88      404.44     26.33 o 
   4  -8   6      319.62      373.22     27.10 o 
   5  -8   6      348.34      385.37     30.76 o 
  -6  -7   6      482.49      471.03     53.58 o 
  -5  -7   6      158.94      185.79     32.60 o 
  -4  -7   6      878.83      821.42     61.26 o 
  -3  -7   6     1318.29     1347.54     80.65 o 
  -2  -7   6       90.90      120.55     20.03 o 
  -1  -7   6      462.91      438.52     34.50 o 
   0  -7   6       70.92       75.54     12.31 o 
   1  -7   6      334.12      336.58     22.24 o 
   2  -7   6      184.60      192.72     17.81 o 
   3  -7   6      126.54       92.09     14.16 o 
   4  -7   6       63.21       51.93     11.75 o 
   5  -7   6      210.76      267.34     26.67 o 
  -6  -6   6       16.34       14.03     16.46 o 
  -5  -6   6       89.75       95.94     25.18 o 
  -4  -6   6     1213.54     1309.48     85.68 o 
  -3  -6   6       76.31       43.22     15.64 o 
  -2  -6   6     3247.72     3260.04    160.52 o 
  -1  -6   6      582.87      582.46     42.65 o 
   0  -6   6      650.19      602.89     55.46 o 
   1  -6   6     2023.78     1896.09     76.56 o 
   2  -6   6      678.49      634.49     34.02 o 
   3  -6   6     3827.97     3742.42    108.80 o 
   4  -6   6      442.07      445.63     29.27 o 
   5  -6   6      853.64      887.73     60.69 o 
  -6  -5   6      202.87      198.78     36.96 o 
  -5  -5   6      883.87      849.19     65.24 o 
  -4  -5   6      875.77      925.76     69.12 o 
  -3  -5   6      623.08      565.71     44.32 o 
  -2  -5   6      106.93      137.36     21.61 o 
  -1  -5   6     2004.70     1908.93    102.04 o 
   0  -5   6      722.26      714.07     35.25 o 
   1  -5   6     1092.61     1100.83     50.53 o 
   2  -5   6      652.28      644.28     25.67 o 
   3  -5   6      218.11      200.93     16.58 o 
   4  -5   6       37.60       45.99      9.32 o 
   5  -5   6      189.29      173.31     27.90 o 
  -6  -4   6       25.01       36.74     19.43 o 
  -5  -4   6       82.44       94.24     24.33 o 
  -4  -4   6       98.66       86.12     22.34 o 
  -3  -4   6      154.53      172.81     25.94 o 
  -2  -4   6      129.80      170.63     23.98 o 
  -1  -4   6      761.50      785.53     50.26 o 
   0  -4   6     1069.60     1114.03     49.22 o 
   1  -4   6     1980.84     2049.90     80.57 o 
   2  -4   6     3345.61     3196.59     91.10 o 
   3  -4   6     1178.62     1096.31     52.16 o 
   4  -4   6      911.03      885.86     41.87 o 
   5  -4   6      959.33      964.40     49.45 o 
  -7  -3   6      271.69      265.02     43.66 o 
  -6  -3   6       60.68       60.97     22.65 o 
  -5  -3   6       71.97       63.94     21.45 o 
  -4  -3   6       47.56       47.51     17.53 o 
  -3  -3   6      518.30      466.26     39.17 o 
  -2  -3   6      556.83      561.26     42.43 o 
  -1  -3   6     2244.96     2317.00    118.97 o 
   0  -3   6       24.52       30.20     11.82 o 
   1  -3   6      737.53      709.40     26.32 o 
   2  -3   6      512.11      486.18     21.63 o 
   3  -3   6      432.63      234.92     22.52 o 
   4  -3   6      141.20      157.58     17.58 o 
   5  -3   6       81.53      103.93     17.45 o 
  -7  -2   6      183.39      211.38     38.29 o 
  -6  -2   6       27.43       12.00     14.94 o 
  -5  -2   6       36.57       43.69     18.39 o 
  -4  -2   6      536.60      514.98     47.51 o 
  -3  -2   6     3429.56     3459.67    171.45 o 
  -2  -2   6       63.88       75.06     16.81 o 
  -1  -2   6      981.38      917.42     57.88 o 
   0  -2   6      426.47      341.38     31.75 o 
   1  -2   6      297.73      269.29     14.04 o 
   2  -2   6     3477.24     3084.44    197.34 o 
   3  -2   6     1077.48     1041.61     39.20 o 
   4  -2   6     1304.62     1255.17     52.64 o 
   5  -2   6      510.51      549.51     34.04 o 
  -7  -1   6      594.60      510.52     53.83 o 
  -6  -1   6       75.26       96.48     25.37 o 
  -5  -1   6     1551.63     1669.53    101.44 o 
  -4  -1   6      237.89      245.75     33.55 o 
  -3  -1   6      778.77      682.38     51.91 o 
  -2  -1   6      462.05      521.86     40.88 o 
  -1  -1   6     1893.68     1911.49    103.56 o 
   0  -1   6      879.07      819.93     56.55 o 
   1  -1   6       50.03       56.40      6.55 o 
   2  -1   6      531.71      468.18     20.65 o 
   3  -1   6       68.91       69.94      9.64 o 
   4  -1   6      312.62      311.14     23.00 o 
   5  -1   6       25.21       27.65     10.06 o 
  -7   0   6        6.63       19.14     14.75 o 
  -6   0   6      211.77      216.50     35.16 o 
  -5   0   6      734.59      741.05     60.40 o 
  -4   0   6       18.69       17.53     10.61 o 
  -3   0   6     1616.81     1538.67     90.73 o 
  -2   0   6      967.28      999.85     63.94 o 
  -1   0   6     1385.02     1363.94     78.66 o 
   0   0   6      488.70      411.61     34.25 o 
   1   0   6     2950.99     2879.51     81.26 o 
   2   0   6     5387.70     5157.73    140.44 o 
   3   0   6       31.05       22.82      8.69 o 
   4   0   6     1407.81     1375.42     57.75 o 
   5   0   6      823.79      793.48     42.26 o 
  -7   1   6      602.76      561.01     56.33 o 
  -6   1   6       30.51       60.88     21.36 o 
  -5   1   6     1418.44     1430.88     96.61 o 
  -4   1   6      359.35      308.02     32.79 o 
  -3   1   6      794.32      748.09     53.33 o 
  -2   1   6      497.56      509.01     40.31 o 
  -1   1   6     1780.95     1950.98    104.47 o 
   0   1   6     1003.77     1038.61     60.66 o 
   1   1   6       55.01       68.98     13.27 o 
   2   1   6      527.48      493.81     20.86 o 
   3   1   6       64.58       64.35     11.35 o 
   4   1   6      314.65      304.82     23.07 o 
   5   1   6       26.37       47.70     12.34 o 
  -7   2   6      196.10      195.90     37.31 o 
  -6   2   6       51.25       67.07     21.42 o 
  -5   2   6       44.39       64.16     19.02 o 
  -4   2   6      671.50      642.73     50.55 o 
  -3   2   6     3172.59     3225.64    169.24 o 
  -2   2   6       18.36       24.10     11.72 o 
  -1   2   6      964.81      907.79     59.20 o 
   0   2   6      517.94      498.17     37.66 o 
   1   2   6      297.67      310.32     20.12 o 
   2   2   6     3202.17     3163.62     89.04 o 
   3   2   6     1339.46     1253.10     49.03 o 
   4   2   6     1192.67     1054.53     76.89 o 
   5   2   6      524.43      534.78     51.13 o 
  -7   3   6      255.53      245.09     40.37 o 
  -6   3   6       59.58       85.39     22.75 o 
  -5   3   6       19.95       37.03     15.04 o 
  -4   3   6      108.25      110.70     22.43 o 
  -3   3   6      385.92      349.37     34.72 o 
  -2   3   6      561.37      512.04     41.80 o 
  -1   3   6     2351.09     2246.90    120.17 o 
   0   3   6       49.84       65.57      7.80 o 
   1   3   6      779.09      720.01     97.92 o 
   2   3   6      528.47      527.60     26.69 o 
   4   3   6      135.11      139.35     27.45 o 
   5   3   6       87.36      114.51     17.86 o 
  -6   4   6       42.99      102.17     26.35 o 
  -5   4   6       47.31       82.36     20.76 o 
  -4   4   6      152.26      167.67     26.36 o 
  -3   4   6       85.05      121.75     16.05 o 
  -2   4   6      219.76      228.91     14.97 o 
  -1   4   6      698.57      680.19     29.55 o 
   0   4   6     1065.95     1051.03     41.34 o 
   1   4   6     1892.35     2006.44     71.49 o 
   2   4   6     3271.73     3071.82    161.72 o 
   3   4   6     1262.56     1168.14     49.28 o 
   4   4   6      866.68      800.63     63.94 o 
   5   4   6     1030.42     1099.97     53.13 o 
  -6   5   6      243.43      274.78     37.72 o 
  -5   5   6      685.75      699.03     58.95 o 
  -4   5   6     1023.40     1013.29     44.77 o 
  -3   5   6      491.17      495.53     26.79 o 
  -2   5   6      120.46      138.10     27.55 o 
  -1   5   6     1944.23     1902.45     91.47 o 
   0   5   6      668.54      623.19     29.11 o 
   1   5   6     1185.97     1171.27     45.58 o 
   2   5   6      639.52      523.60     45.52 o 
   3   5   6      226.90      224.84     19.65 o 
   4   5   6       38.92       22.76     21.23 o 
   5   5   6      193.78      217.02     23.67 o 
  -6   6   6        5.64       24.83     14.91 o 
  -5   6   6       49.85       75.53     14.27 o 
  -4   6   6     1238.90     1284.63     54.29 o 
  -3   6   6       38.13       52.38      9.55 o 
  -2   6   6     3183.95     3187.47    135.05 o 
  -1   6   6      561.19      601.68     37.37 o 
   0   6   6      701.62      667.36     29.58 o 
   1   6   6     1990.09     1947.89     69.93 o 
   2   6   6      763.92      630.98     48.56 o 
   3   6   6     3945.39     3838.43    193.50 o 
   4   6   6      431.79      422.00     44.80 o 
   5   6   6      839.57      799.92     45.57 o 
  -6   7   6      498.29      558.13     52.25 o 
  -5   7   6      134.19      138.21     18.01 o 
  -4   7   6      731.20      706.98     37.07 o 
  -3   7   6     1266.32     1254.42     51.89 o 
  -2   7   6       88.73      101.24     12.00 o 
  -1   7   6      395.46      373.92     29.14 o 
   0   7   6       83.99      111.92     12.01 o 
   1   7   6      339.72      323.30     20.70 o 
   2   7   6      163.08      145.14     15.77 o 
   3   7   6      124.06      127.79     25.02 o 
   4   7   6       65.18       58.51     18.61 o 
   5   7   6      202.16      245.28     40.31 o 
  -6   8   6        1.05        3.71      9.26 o 
  -5   8   6      100.89      117.85     17.25 o 
  -4   8   6      302.73      342.61     26.84 o 
  -3   8   6      292.27      285.94     20.08 o 
  -2   8   6     1162.20     1201.87     48.43 o 
  -1   8   6      450.07      411.05     22.99 o 
   0   8   6     1992.54     1990.31     72.63 o 
   1   8   6     1674.69     1624.04     63.89 o 
   2   8   6      374.32      358.41     23.91 o 
   3   8   6      265.15      281.86     34.25 o 
   4   8   6      252.98      286.66     39.27 o 
   5   8   6      424.81      445.63     47.99 o 
  -6   9   6     1555.27     1630.42     71.99 o 
  -5   9   6      203.86      204.33     22.02 o 
  -4   9   6      586.16      624.70     33.86 o 
  -3   9   6       77.68       77.41     12.36 o 
  -2   9   6      679.72      646.51     32.14 o 
  -1   9   6     1752.66     1778.26     68.99 o 
   0   9   6      152.61      183.74     20.06 o 
   1   9   6      456.67      461.42     26.50 o 
   2   9   6      248.57      285.58     21.19 o 
   3   9   6       67.79       96.64     22.18 o 
   4   9   6      122.36      136.48     28.59 o 
   5   9   6      114.73      115.03     30.26 o 
  -6  10   6      139.82      146.58     20.94 o 
  -5  10   6      104.63      114.44     17.48 o 
  -4  10   6      172.76      174.01     18.64 o 
  -3  10   6     1689.15     1615.27     63.77 o 
  -2  10   6     1726.05     1740.30     68.09 o 
  -1  10   6     1569.44     1477.63     57.27 o 
   0  10   6      575.39      603.27     30.25 o 
   1  10   6     1259.97     1218.80     52.54 o 
   2  10   6     1556.19     1582.06     63.55 o 
   3  10   6      439.02      449.38     28.81 o 
   4  10   6      283.82      356.26     42.62 o 
  -5  11   6      751.73      771.40     42.15 o 
  -4  11   6      332.54      328.33     24.43 o 
  -3  11   6      851.06      813.44     40.18 o 
  -2  11   6     1061.20     1074.70     47.24 o 
  -1  11   6       40.39       54.05     10.51 o 
   0  11   6      699.09      689.90     33.98 o 
   1  11   6       77.80       97.33     13.77 o 
   2  11   6      136.39      146.25     17.33 o 
   3  11   6      180.06      200.15     21.21 o 
   4  11   6        9.45       27.74     15.54 o 
  -5  12   6       21.05       49.00     18.83 o 
  -4  12   6      208.49      231.60     21.68 o 
  -3  12   6      916.49      902.57     43.42 o 
  -2  12   6      823.93      828.99     39.87 o 
  -1  12   6      322.69      331.04     21.88 o 
   0  12   6     1696.44     1649.64     65.07 o 
   1  12   6      623.11      606.46     61.49 o 
   2  12   6      776.26      741.92     39.09 o 
   3  12   6      414.87      429.17     32.02 o 
   4  12   6      369.68      433.31     47.61 o 
  -5  13   6      672.77      728.73     58.51 o 
  -4  13   6       20.63       29.29     15.20 o 
  -3  13   6       10.74       15.28      7.16 o 
  -2  13   6      459.25      455.90     27.75 o 
  -1  13   6      450.87      416.30     26.43 o 
   0  13   6      789.26      778.23     38.66 o 
   1  13   6       67.98       73.80     12.78 o 
   2  13   6       58.55       66.79     13.29 o 
   3  13   6       53.53       49.10     12.32 o 
   4  13   6      191.54      192.17     35.89 o 
  -5  14   6       58.70       56.58     20.76 o 
  -4  14   6      162.13      141.34     27.07 o 
  -3  14   6      223.59      268.12     32.82 o 
  -2  14   6       52.20       45.71     15.04 o 
  -1  14   6     1244.54     1342.12     71.22 o 
   0  14   6     1263.46     1285.62     55.08 o 
   1  14   6      483.35      511.07     30.53 o 
   2  14   6      629.55      652.38     58.33 o 
   3  14   6      624.72      578.99     63.53 o 
  -4  15   6      310.81      384.31     39.08 o 
  -3  15   6      517.34      491.66     44.07 o 
  -2  15   6      290.73      307.86     35.19 o 
  -1  15   6       25.63       37.63     13.81 o 
   0  15   6      471.46      457.15     28.86 o 
   1  15   6        1.65        5.43      7.51 o 
   2  15   6      198.55      207.67     22.17 o 
   3  15   6       70.54       49.37     13.48 o 
  -4  16   6      143.68      134.14     27.99 o 
  -3  16   6      489.43      425.79     41.80 o 
  -2  16   6      837.08      713.75     54.18 o 
  -1  16   6     1483.69     1441.12     82.14 o 
   0  16   6      453.00      457.70     41.80 o 
   1  16   6      439.71      448.88     29.39 o 
   2  16   6      494.07      454.29     31.55 o 
   3  16   6      328.74      344.62     29.21 o 
  -3  17   6       90.19       64.57     20.72 o 
  -2  17   6      437.64      435.59     42.24 o 
  -1  17   6       64.22       99.96     22.02 o 
   0  17   6      631.92      617.05     52.13 o 
   1  17   6       46.84       39.05     17.00 o 
   2  17   6       54.21       29.74     18.54 o 
  -3  18   6      110.67      130.06     27.71 o 
  -2  18   6      451.61      516.33     47.32 o 
  -1  18   6      117.78      168.13     29.03 o 
   0  18   6      211.52      216.37     33.11 o 
   1  18   6     1108.22     1190.85     80.53 o 
  -2  19   6      204.84      182.41     31.62 o 
  -1  19   6      104.82      109.24     26.16 o 
   0  19   6      179.60      202.79     33.83 o 
  -1 -18   7      493.73      538.73     59.65 o 
   0 -18   7      168.97      192.77     42.49 o 
  -2 -17   7       95.26       99.64     30.68 o 
  -1 -17   7       56.03       80.31     27.42 o 
   0 -17   7      838.26      769.89     77.40 o 
   1 -17   7      238.15      184.46     42.27 o 
  -3 -16   7      224.89      271.85     46.03 o 
  -2 -16   7       20.12       11.66     16.84 o 
  -1 -16   7      546.37      596.77     61.07 o 
   0 -16   7      424.97      395.81     50.48 o 
   1 -16   7      147.46      178.24     40.44 o 
   2 -16   7      600.04      714.54     69.98 o 
  -4 -15   7       73.05       72.76     28.56 o 
  -3 -15   7        9.02       11.31     15.70 o 
  -2 -15   7      384.73      392.53     48.68 o 
  -1 -15   7      227.22      197.45     38.95 o 
   0 -15   7       74.58       64.64     24.99 o 
   1 -15   7      320.54      397.55     49.06 o 
   2 -15   7      185.92      211.00     41.89 o 
  -4 -14   7      180.50      212.52     41.51 o 
  -3 -14   7     1619.90     1603.12    116.79 o 
  -2 -14   7      104.74       98.12     28.75 o 
  -1 -14   7     1056.64     1076.30     86.53 o 
   0 -14   7      433.77      422.98     50.42 o 
   1 -14   7      356.69      346.12     44.01 o 
   2 -14   7      350.18      394.93     49.44 o 
   3 -14   7      309.93      330.77     49.66 o 
  -3 -13   7       88.59       97.62     29.06 o 
  -2 -13   7       82.54       87.07     26.32 o 
  -1 -13   7      477.83      471.06     51.56 o 
   0 -13   7      101.56      121.38     30.39 o 
   1 -13   7      285.68      230.68     39.24 o 
   2 -13   7      146.51      166.11     35.16 o 
   3 -13   7      196.80      181.94     37.97 o 
  -5 -12   7      410.61      583.31     60.15 o 
  -4 -12   7      125.56      140.55     29.25 o 
  -2 -12   7      147.77      173.91     33.17 o 
  -1 -12   7      270.39      283.16     42.21 o 
   0 -12   7      346.85      317.15     38.73 o 
   1 -12   7      460.29      474.54     50.36 o 
   2 -12   7      368.62      423.11     48.65 o 
   3 -12   7       36.73       69.50     23.19 o 
  -5 -11   7      115.56      131.90     32.82 o 
  -4 -11   7      103.90       92.50     25.37 o 
  -3 -11   7      414.79      425.67     41.92 o 
  -2 -11   7      744.66      743.98     65.27 o 
  -1 -11   7       55.59       77.53     23.50 o 
   0 -11   7      539.83      581.13     53.61 o 
   1 -11   7      372.77      383.02     44.17 o 
   2 -11   7       92.71       90.29     25.78 o 
   3 -11   7      148.55      140.49     32.19 o 
   4 -11   7      144.73      197.21     23.90 o 
  -5 -10   7      356.62      378.41     48.97 o 
  -4 -10   7      631.07      606.75     54.81 o 
  -3 -10   7      684.90      715.52     56.80 o 
  -2 -10   7      473.06      495.52     40.15 o 
  -1 -10   7     1227.49     1141.88     90.00 o 
   0 -10   7       89.46       80.50     22.40 o 
   1 -10   7      287.69      307.96     38.16 o 
   2 -10   7      108.16      103.87     26.00 o 
   3 -10   7     1009.00      963.63     48.18 o 
   4 -10   7      186.57      168.70     21.62 o 
  -5  -9   7      109.57      114.30     30.52 o 
  -4  -9   7      101.86      110.79     26.54 o 
  -3  -9   7       33.16       47.58     18.61 o 
  -2  -9   7      372.36      301.73     32.10 o 
  -1  -9   7      917.00      853.00     43.85 o 
   0  -9   7      138.34      127.38     27.11 o 
   1  -9   7      199.02      222.66     34.56 o 
   2  -9   7       12.99       23.82     14.09 o 
   3  -9   7      312.59      340.28     25.31 o 
   4  -9   7      247.62      264.04     25.71 o 
  -6  -8   7      630.21      720.10     70.67 o 
  -5  -8   7      552.38      537.41     55.06 o 
  -4  -8   7     2223.81     2234.92    132.37 o 
  -3  -8   7     1132.99     1042.65     74.62 o 
  -2  -8   7     1408.93     1374.62     82.33 o 
  -1  -8   7       13.48       14.78      7.86 o 
   0  -8   7      972.78     1002.30     48.38 o 
   1  -8   7      338.37      335.25     27.36 o 
   2  -8   7       94.50      100.21     24.48 o 
   3  -8   7      559.79      604.21     34.71 o 
   4  -8   7      152.94      163.63     20.63 o 
  -6  -7   7       42.35       40.41     24.42 o 
  -5  -7   7      466.63      499.24     52.03 o 
  -4  -7   7      284.53      299.99     38.64 o 
  -3  -7   7       81.98       75.19     20.44 o 
  -2  -7   7     1099.86     1094.46     70.39 o 
  -1  -7   7      900.62      884.06     61.04 o 
   0  -7   7     1495.65     1590.81     69.42 o 
   1  -7   7       86.20       84.19     13.84 o 
   2  -7   7      684.22      721.46     38.91 o 
   3  -7   7     1111.09     1073.61     83.28 o 
   4  -7   7      226.93      241.05     23.32 o 
  -6  -6   7       30.78       29.51     21.74 o 
  -5  -6   7     1331.84     1213.09     89.18 o 
  -4  -6   7      806.99      876.80     68.87 o 
  -3  -6   7      215.44      205.88     29.89 o 
  -2  -6   7     1027.10     1015.26     67.51 o 
  -1  -6   7      793.61      826.53     57.34 o 
   0  -6   7      438.82      463.31     28.67 o 
   1  -6   7      194.31      200.23     19.73 o 
   2  -6   7      443.75      449.13     28.36 o 
   3  -6   7      304.89      323.98     27.48 o 
   4  -6   7      333.53      337.58     25.19 o 
  -6  -5   7      136.06      127.85     32.35 o 
  -5  -5   7       39.39       26.19     17.98 o 
  -4  -5   7      835.03      873.10     65.87 o 
  -3  -5   7      191.75      190.91     29.16 o 
  -2  -5   7      403.03      390.92     35.57 o 
  -1  -5   7       49.39       47.07     15.20 o 
   0  -5   7      219.84      212.13     19.43 o 
   1  -5   7       38.62       41.40     10.89 o 
   2  -5   7     1902.74     1832.64     76.94 o 
   3  -5   7      229.73      199.50     20.96 o 
   4  -5   7      170.72      256.11     34.75 o 
  -6  -4   7      220.52      249.45     42.17 o 
  -5  -4   7      996.22      918.97     73.42 o 
  -4  -4   7      246.24      228.31     33.93 o 
  -3  -4   7      185.19      176.85     28.37 o 
  -2  -4   7      966.24      874.81     61.45 o 
  -1  -4   7      737.59      624.88     47.96 o 
   0  -4   7      308.76      334.37     23.48 o 
   1  -4   7      229.18      227.67     41.81 o 
   2  -4   7      770.72      757.80     43.44 o 
   3  -4   7      936.38      908.89     64.16 o 
   4  -4   7      427.54      389.02     41.42 o 
   5  -4   7      142.68      179.06     33.90 o 
  -6  -3   7       69.28       85.17     28.69 o 
  -5  -3   7       89.46       92.60     27.14 o 
  -4  -3   7       35.09       29.38     16.52 o 
  -3  -3   7      309.10      311.43     33.96 o 
  -2  -3   7      340.13      316.01     32.73 o 
  -1  -3   7      364.57      369.62     33.52 o 
   0  -3   7      397.84      355.09     25.05 o 
   1  -3   7      618.90      562.75     32.81 o 
   2  -3   7     1183.61     1110.71     52.71 o 
   3  -3   7      694.10      707.58     39.15 o 
   4  -3   7      647.66      709.27     55.00 o 
   5  -3   7      419.52      522.68     52.35 o 
  -6  -2   7      512.07      498.01     53.77 o 
  -5  -2   7     1293.07     1227.02     88.14 o 
  -4  -2   7      566.22      573.96     51.46 o 
  -3  -2   7      656.92      638.97     52.41 o 
  -2  -2   7      503.98      493.21     42.78 o 
  -1  -2   7     1264.91     1310.68     80.02 o 
   0  -2   7      137.65      150.41     23.69 o 
   1  -2   7      515.97      517.62     32.00 o 
   2  -2   7     1032.71     1058.58     66.63 o 
   3  -2   7        3.22       -0.95     11.25 o 
   4  -2   7      426.92      387.28     40.56 o 
   5  -2   7      203.76      272.60     39.05 o 
  -6  -1   7      258.66      289.92     41.95 o 
  -5  -1   7      550.52      536.30     51.81 o 
  -4  -1   7      425.63      387.09     40.88 o 
  -3  -1   7      207.11      215.93     30.17 o 
  -2  -1   7       22.30       19.56     11.85 o 
  -1  -1   7      391.10      404.31     37.06 o 
   0  -1   7       53.31       56.58     17.06 o 
   1  -1   7      970.76      796.30    125.86 o 
   2  -1   7      346.82      362.19     25.04 o 
   3  -1   7      553.12      524.14     44.20 o 
   4  -1   7      344.79      301.99     37.44 o 
   5  -1   7      103.84       81.70     26.47 o 
  -6   0   7      599.70      614.87     58.38 o 
  -5   0   7     1112.36     1133.76     80.94 o 
  -4   0   7     3865.22     3867.81    200.51 o 
  -3   0   7      121.96      130.82     25.24 o 
  -2   0   7     1648.97     1598.00     93.99 o 
  -1   0   7     1001.99      982.60     64.64 o 
   0   0   7     1096.08     1043.10     67.13 o 
   1   0   7      348.97      352.83     24.14 o 
   2   0   7      599.43      572.40     32.74 o 
   3   0   7      139.80       97.08     22.49 o 
   4   0   7       95.01      137.68     27.80 o 
   5   0   7       78.19      117.24     30.30 o 
  -6   1   7      268.28      224.78     36.93 o 
  -5   1   7      560.12      590.26     52.85 o 
  -4   1   7      395.07      387.66     40.41 o 
  -3   1   7      192.31      194.38     29.44 o 
  -2   1   7       26.88       20.41     12.19 o 
  -1   1   7      387.91      440.01     38.32 o 
   0   1   7       63.16       64.76     18.26 o 
   1   1   7      884.32      895.56     56.36 o 
   2   1   7      397.89      370.82     36.01 o 
   3   1   7      506.41      449.36     43.09 o 
   4   1   7      356.49      331.05     40.03 o 
   5   1   7      157.36      164.53     34.09 o 
  -6   2   7      458.11      497.13     50.61 o 
  -5   2   7     1431.74     1358.25     89.63 o 
  -4   2   7      648.67      624.09     51.97 o 
  -3   2   7      725.65      740.64     54.94 o 
  -2   2   7      638.50      595.88     46.57 o 
  -1   2   7     1380.68     1371.81     81.60 o 
   0   2   7      161.58      179.76     25.68 o 
   1   2   7      654.87      634.31     33.02 o 
   2   2   7      978.75      925.67     66.31 o 
   3   2   7       18.16       13.58     13.05 o 
   4   2   7      404.89      357.68     40.25 o 
   5   2   7      182.90      137.30     32.13 o 
  -6   3   7       77.05      119.61     27.71 o 
  -5   3   7       87.78       75.91     22.81 o 
  -4   3   7       28.79       30.74     15.76 o 
  -3   3   7      293.06      298.54     32.70 o 
  -2   3   7      332.89      331.74     33.11 o 
  -1   3   7      308.34      312.35     32.03 o 
   0   3   7      487.85      490.90     39.62 o 
   1   3   7      555.87      569.68     31.70 o 
   2   3   7     1318.01     1275.04     77.75 o 
   3   3   7      776.29      719.82     55.89 o 
   4   3   7      618.75      520.88     51.21 o 
   5   3   7      499.33      516.75     54.50 o 
  -6   4   7      218.35      223.51     37.56 o 
  -5   4   7      961.63      951.70     71.46 o 
  -4   4   7      214.89      216.34     31.97 o 
  -3   4   7      196.89      229.61     30.23 o 
  -2   4   7      979.93      995.83     65.24 o 
  -1   4   7      741.30      749.58     52.85 o 
   0   4   7      225.17      221.30     29.57 o 
   1   4   7      256.20      221.87     29.38 o 
   2   4   7      670.96      649.43     53.64 o 
   3   4   7      945.86     1001.68     68.62 o 
   4   4   7      396.92      378.44     41.95 o 
   5   4   7      112.95      125.32     32.32 o 
  -6   5   7      155.31      162.92     32.73 o 
  -5   5   7       36.06       35.32     17.41 o 
  -4   5   7      816.18      836.83     64.42 o 
  -3   5   7      212.63      180.01     27.55 o 
  -2   5   7      353.99      331.30     34.15 o 
  -1   5   7       52.01       61.64     16.81 o 
   0   5   7      288.71      287.45     30.90 o 
   1   5   7       65.36       85.58     19.43 o 
   2   5   7     1925.06     1883.15    108.52 o 
   3   5   7      187.52      194.23     31.15 o 
   5   5   7      499.87      618.25     59.83 o 
  -6   6   7       46.56       54.37     21.20 o 
  -5   6   7     1234.40     1290.77     87.16 o 
  -4   6   7     1047.63     1037.03     71.33 o 
  -3   6   7      227.79      237.95     31.37 o 
  -2   6   7     1123.99     1101.03     71.14 o 
  -1   6   7      809.19      924.66     62.71 o 
   0   6   7      424.31      373.70     37.37 o 
   1   6   7      213.01      221.62     29.79 o 
   2   6   7      394.52      361.38     38.10 o 
   3   6   7      282.03      276.68     37.12 o 
   4   6   7      288.99      309.98     41.35 o 
   5   6   7       66.58       70.83     26.38 o 
  -6   7   7       53.11       64.35     24.01 o 
  -5   7   7      457.48      403.90     44.86 o 
  -4   7   7      288.43      261.52     35.13 o 
  -3   7   7       84.58       89.44     21.07 o 
  -2   7   7     1041.38     1100.43     73.13 o 
  -1   7   7     1004.48     1067.23     67.86 o 
   0   7   7     1630.22     1707.18     98.00 o 
   1   7   7      139.18      131.93     24.45 o 
   2   7   7      678.09      701.43     55.03 o 
   3   7   7     1220.23     1166.27     78.32 o 
   4   7   7      203.51      212.11     36.93 o 
  -6   8   7      624.98      704.24     62.87 o 
  -5   8   7      459.53      527.11     51.02 o 
  -4   8   7     2324.72     2401.51    132.91 o 
  -3   8   7     1406.66     1305.62     79.83 o 
  -2   8   7     1308.84     1331.78     84.19 o 
  -1   8   7        0.58       14.00     12.13 o 
   0   8   7      882.04      947.37     67.92 o 
   1   8   7      379.53      374.52     37.12 o 
   2   8   7       81.80       93.80     22.24 o 
   3   8   7      523.90      542.62     50.33 o 
   4   8   7      187.50      210.46     35.38 o 
  -5   9   7      109.89       98.72     24.48 o 
  -4   9   7      106.55      126.05     26.44 o 
  -3   9   7       23.82       47.64     16.40 o 
  -2   9   7      321.42      325.77     33.55 o 
  -1   9   7     1008.31      838.00     60.72 o 
   0   9   7      186.80      193.88     28.31 o 
   1   9   7      269.83      291.02     34.66 o 
   2   9   7       44.98       45.33     10.80 o 
   3   9   7      306.21      291.15     38.89 o 
   4   9   7      314.28      291.84     41.26 o 
  -5  10   7      387.03      389.05     42.62 o 
  -4  10   7      626.00      717.35     57.50 o 
  -3  10   7      783.07      801.17     59.77 o 
  -2  10   7      332.09      376.07     39.36 o 
  -1  10   7     1376.88     1366.25     81.85 o 
   0  10   7       39.23       52.82     16.59 o 
   1  10   7      362.37      341.72     30.06 o 
   2  10   7       55.26       80.96     14.07 o 
   3  10   7      916.77      861.16     68.84 o 
   4  10   7      139.51      104.82     27.45 o 
  -5  11   7      122.31      123.56     27.93 o 
  -4  11   7      100.02       86.59     23.00 o 
  -3  11   7      390.84      400.74     41.29 o 
  -2  11   7      672.78      653.35     54.02 o 
  -1  11   7       67.01       79.17     20.35 o 
   0  11   7      455.50      458.93     27.95 o 
   1  11   7      416.13      430.39     47.88 o 
   2  11   7      122.93      104.66     16.02 o 
   3  11   7      130.38      147.63     30.17 o 
   4  11   7      145.01      209.90     37.66 o 
  -4  12   7       52.51       67.13     21.70 o 
  -3  12   7     1418.28     1437.20     90.67 o 
  -2  12   7       75.43       93.95     21.83 o 
  -1  12   7      261.62      236.24     32.10 o 
   0  12   7      244.03      266.95     38.59 o 
   1  12   7      450.42      482.12     30.07 o 
   2  12   7      418.15      433.54     29.23 o 
   3  12   7       30.26       25.92     11.36 o 
  -3  13   7       87.62      112.59     24.45 o 
  -2  13   7       62.42       87.51     21.58 o 
  -1  13   7      464.44      422.56     28.18 o 
   0  13   7      143.45      163.70     27.97 o 
   1  13   7      243.36      254.32     22.94 o 
   2  13   7      165.02      196.56     31.29 o 
   3  13   7      200.18      209.05     23.68 o 
  -2  14   7      166.92      154.05     17.97 o 
  -1  14   7      948.82      987.11     48.03 o 
   0  14   7      439.83      483.21     56.31 o 
   1  14   7      321.46      314.67     25.42 o 
   2  14   7      404.93      383.90     28.70 o 
   3  14   7      272.90      281.83     27.59 o 
  -2  15   7      359.14      375.63     36.43 o 
  -1  15   7      193.55      195.19     20.77 o 
   0  15   7      109.24      134.24     17.93 o 
   1  15   7      330.72      329.45     26.50 o 
   2  15   7      190.31      179.25     22.04 o 
  -2  16   7       38.85       54.53     17.72 o 
  -1  16   7      437.81      486.04     45.43 o 
   0  16   7      392.93      416.76     40.12 o 
   1  16   7      157.49      168.93     20.87 o 
   2  16   7      528.23      522.06     35.91 o 
  -2  17   7       74.17       94.65     22.84 o 
  -1  17   7       65.77      107.10     24.77 o 
   0  17   7      933.42      986.80     66.75 o 
   1  17   7      203.43      178.94     31.53 o 
  -1  18   7      362.98      380.90     44.61 o 
   0  18   7      152.90      150.19     29.54 o 
  -2 -16   8       82.25       96.67     32.13 o 
  -1 -16   8       40.63       61.29     26.88 o 
   0 -16   8      151.96      181.68     41.10 o 
  -3 -15   8       63.24       96.45     32.57 o 
  -2 -15   8      219.78      234.95     45.05 o 
  -1 -15   8      394.61      376.92     54.75 o 
   0 -15   8      263.99      281.51     47.89 o 
   1 -15   8      817.73      791.15     77.08 o 
  -3 -14   8      293.58      331.68     50.96 o 
  -2 -14   8       97.93      138.62     35.83 o 
  -1 -14   8      259.88      269.67     46.44 o 
   0 -14   8       28.93       27.14     16.68 o 
   1 -14   8       19.50       39.08     19.74 o 
   2 -14   8       51.94       97.11     30.01 o 
  -3 -13   8      536.62      514.34     59.83 o 
  -2 -13   8      316.59      296.49     47.51 o 
  -1 -13   8      880.34      864.73     79.33 o 
   0 -13   8      757.75      852.72     75.00 o 
   1 -13   8      916.54      902.54     79.86 o 
   2 -13   8      355.55      366.43     48.68 o 
  -3 -12   8      480.47      482.60     55.66 o 
  -2 -12   8        9.52       20.57     16.36 o 
  -1 -12   8     1197.15     1147.54     95.56 o 
   0 -12   8       78.38       85.61     23.66 o 
   1 -12   8       18.83       30.68     17.75 o 
   2 -12   8       13.36        8.37     13.27 o 
  -4 -11   8      495.39      546.79     54.09 o 
  -2 -11   8      309.52      301.83     44.83 o 
  -1 -11   8      913.06      848.62     76.29 o 
   0 -11   8     1293.00     1265.28     95.79 o 
   1 -11   8      227.90      270.71     42.33 o 
   2 -11   8      287.77      269.92     42.87 o 
   3 -11   8      414.70      470.08     55.35 o 
  -5 -10   8      292.17      301.38     46.60 o 
  -4 -10   8      158.53      174.04     33.71 o 
  -3 -10   8      434.08      478.33     45.37 o 
  -2 -10   8       62.63       60.90     14.84 o 
  -1 -10   8       75.90       69.25     22.15 o 
   0 -10   8       94.11       99.70     27.01 o 
   1 -10   8       40.50       51.12     19.30 o 
   2 -10   8      137.98      184.94     35.83 o 
   3 -10   8       28.65       39.02     19.27 o 
  -5  -9   8      629.38      713.12     64.70 o 
  -4  -9   8      735.12      740.07     63.59 o 
  -3  -9   8      154.72      170.97     29.10 o 
  -2  -9   8     1415.90     1422.61     87.22 o 
  -1  -9   8      589.56      609.67     38.00 o 
   0  -9   8      935.92      954.80     78.69 o 
   1  -9   8       72.75       78.41     24.04 o 
   2  -9   8      227.37      263.82     40.41 o 
   3  -9   8        4.94       13.11     13.84 o 
  -5  -8   8      396.23      421.37     52.35 o 
  -4  -8   8      461.53      467.94     48.18 o 
  -3  -8   8       79.09       96.32     24.07 o 
  -2  -8   8     1098.08     1146.68     74.05 o 
  -1  -8   8      533.41      501.77     33.25 o 
   0  -8   8      244.04      242.14     23.61 o 
   1  -8   8      200.58      211.32     34.59 o 
   2  -8   8       50.89       48.62     19.52 o 
   3  -8   8      237.33      241.30     39.24 o 
  -5  -7   8     1049.23     1245.50     90.67 o 
  -4  -7   8      104.50      102.70     27.67 o 
  -3  -7   8     1460.89     1515.45     95.98 o 
  -2  -7   8      382.49      405.23     39.52 o 
  -1  -7   8      287.62      288.39     24.37 o 
   0  -7   8     2623.46     2733.49    108.96 o 
   1  -7   8      672.96      623.28     36.17 o 
   2  -7   8      774.14      799.43     67.54 o 
   3  -7   8      219.67      256.24     38.57 o 
  -5  -6   8       71.84       89.28     29.85 o 
  -4  -6   8      577.47      598.19     55.35 o 
  -3  -6   8      204.18      239.65     32.95 o 
  -2  -6   8      555.27      589.53     49.16 o 
  -1  -6   8      357.48      392.72     37.85 o 
   0  -6   8       22.27       23.39      9.59 o 
   1  -6   8       40.30       43.96     11.65 o 
   2  -6   8       38.42       49.88     12.40 o 
   3  -6   8      246.13      217.04     34.85 o 
  -6  -5   8       23.55       11.56     18.01 o 
  -5  -5   8      572.38      556.05     57.12 o 
  -4  -5   8      286.99      307.64     41.04 o 
  -3  -5   8     1275.39     1273.65     83.69 o 
  -2  -5   8      918.94      950.78     67.99 o 
  -1  -5   8     1508.48     1420.27     87.89 o 
   0  -5   8      594.24      587.83     35.97 o 
   1  -5   8     1127.51     1103.74     52.18 o 
   2  -5   8      626.56      607.63     36.83 o 
   3  -5   8      395.48      421.58     42.16 o 
  -6  -4   8      192.42      184.18     39.05 o 
  -5  -4   8      105.53      129.72     31.40 o 
  -4  -4   8      260.59      223.26     36.01 o 
  -3  -4   8      857.75      885.04     64.45 o 
  -2  -4   8      411.06      468.73     43.56 o 
  -1  -4   8      112.77      112.43     23.47 o 
   0  -4   8       73.81       64.69     13.51 o 
   1  -4   8      251.90      265.01     23.03 o 
   2  -4   8      195.57      190.56     20.60 o 
   3  -4   8      521.54      486.89     44.01 o 
   4  -4   8      638.41      679.10     57.31 o 
  -6  -3   8      875.06      829.03     74.68 o 
  -5  -3   8      253.80      244.65     40.09 o 
  -4  -3   8     1615.64     1621.32    102.67 o 
  -3  -3   8      986.51     1054.31     75.00 o 
  -2  -3   8      623.45      540.06     47.10 o 
  -1  -3   8      748.21      749.48     56.23 o 
   0  -3   8       57.58       63.28     20.61 o 
   1  -3   8     2065.73     2034.00     84.41 o 
   2  -3   8      128.72      131.62     19.48 o 
   3  -3   8      145.88      141.03     26.51 o 
   4  -3   8      230.57      230.46     35.54 o 
  -6  -2   8      263.69      239.12     42.93 o 
  -5  -2   8      109.53      169.84     34.91 o 
  -4  -2   8       74.47       71.59     22.30 o 
  -3  -2   8      415.93      456.41     44.07 o 
  -2  -2   8      630.93      586.03     50.17 o 
  -1  -2   8      153.69      116.04     23.09 o 
   0  -2   8      196.30      217.46     20.35 o 
   1  -2   8      190.08      160.75     18.61 o 
   2  -2   8       84.67       63.72     15.69 o 
   3  -2   8      625.51      551.81     48.81 o 
   4  -2   8      296.90      326.56     42.11 o 
  -6  -1   8      741.71      680.36     65.24 o 
  -5  -1   8      486.64      515.29     52.63 o 
  -4  -1   8     3231.09     2988.96    161.69 o 
  -3  -1   8      131.93      153.22     28.15 o 
  -2  -1   8     2003.85     1837.28    106.34 o 
  -1  -1   8     1318.50     1244.02     78.98 o 
   0  -1   8      157.80      218.49     30.58 o 
   1  -1   8      586.53      485.16    111.33 o 
   2  -1   8        6.91       10.96     12.61 o 
   3  -1   8       50.77       48.27     19.43 o 
   4  -1   8      536.17      497.79     49.88 o 
  -6   0   8      156.13      150.76     32.86 o 
  -5   0   8      497.71      507.20     50.93 o 
  -4   0   8      856.47      881.98     69.09 o 
  -3   0   8      244.42      223.51     32.13 o 
  -2   0   8      963.17      922.41     65.68 o 
  -1   0   8        6.98        5.62     11.78 o 
   0   0   8      249.88      271.82     33.33 o 
   1   0   8       47.93       51.87     12.14 o 
   2   0   8      916.50      867.29     63.59 o 
   3   0   8      518.59      477.38     46.03 o 
   4   0   8      109.22      137.93     29.73 o 
  -6   1   8      714.58      688.45     63.85 o 
  -5   1   8      529.57      518.36     52.47 o 
  -4   1   8     3097.08     2827.24    160.33 o 
  -3   1   8      208.29      214.98     32.07 o 
  -2   1   8     1838.34     1763.83    106.18 o 
  -1   1   8     1255.14     1246.70     80.50 o 
   0   1   8      252.90      260.57     32.48 o 
   1   1   8      501.02      537.21     32.26 o 
   2   1   8        2.28        3.19     11.25 o 
   3   1   8       26.74       18.73     16.17 o 
   4   1   8      518.84      486.61     49.85 o 
  -6   2   8      259.39      252.54     41.29 o 
  -5   2   8      103.44      158.34     32.82 o 
  -4   2   8      107.87      110.35     24.58 o 
  -3   2   8      392.62      438.40     43.03 o 
  -2   2   8      668.31      601.89     50.45 o 
  -1   2   8      176.16      171.29     27.74 o 
   0   2   8      199.32      204.24     30.30 o 
   1   2   8      180.45      188.29     29.35 o 
   2   2   8       95.50      103.94     24.42 o 
   3   2   8      600.23      515.26     48.56 o 
   4   2   8      345.94      375.40     45.46 o 
  -6   3   8      803.79      909.37     74.78 o 
  -5   3   8      332.23      330.32     42.33 o 
  -4   3   8     1490.74     1557.09    101.57 o 
  -3   3   8     1157.21     1087.26     75.06 o 
  -2   3   8      464.27      542.52     47.32 o 
  -1   3   8      765.55      787.46     59.77 o 
   0   3   8       66.39       82.68     22.15 o 
   1   3   8     2002.19     1978.27    116.13 o 
   2   3   8      241.50      261.96     33.58 o 
   3   3   8      130.11      118.34     27.52 o 
   4   3   8      194.12      213.31     36.30 o 
  -6   4   8      172.33      185.95     37.34 o 
  -5   4   8      116.82      102.17     26.38 o 
  -4   4   8      269.46      265.75     36.46 o 
  -3   4   8      791.94      750.27     61.57 o 
  -2   4   8      459.70      482.34     44.04 o 
  -1   4   8       97.80      106.75     23.54 o 
   0   4   8       77.04       56.45     19.21 o 
   1   4   8      244.12      272.76     34.97 o 
   2   4   8      221.47      238.58     33.65 o 
   3   4   8      472.23      402.19     43.66 o 
   4   4   8      661.89      654.14     60.88 o 
  -6   5   8       17.48       33.65     20.38 o 
  -5   5   8      595.72      566.34     53.96 o 
  -4   5   8      311.90      272.35     36.65 o 
  -3   5   8     1277.11     1260.41     84.98 o 
  -2   5   8     1058.90     1054.44     71.59 o 
  -1   5   8     1429.04     1499.25     91.52 o 
   0   5   8      662.58      670.19     52.51 o 
   1   5   8      926.46      897.11     69.88 o 
   2   5   8      704.44      711.10     56.36 o 
   3   5   8      376.81      377.39     42.30 o 
   4   5   8       76.20       73.83     27.30 o 
  -5   6   8       86.88       63.59     21.01 o 
  -4   6   8      506.61      568.56     52.47 o 
  -3   6   8      177.02      155.37     28.21 o 
  -2   6   8      563.45      578.13     49.76 o 
  -1   6   8      339.99      362.80     37.82 o 
   0   6   8       25.50       47.64     16.90 o 
   1   6   8       39.00       56.83     18.67 o 
   2   6   8       43.73       18.01     15.83 o 
   3   6   8      219.02      191.70     33.42 o 
   4   6   8      463.29      450.97     53.52 o 
  -5   7   8     1054.30     1096.14     83.97 o 
  -4   7   8      104.93      114.05     25.21 o 
  -3   7   8     1441.87     1568.53     98.38 o 
  -2   7   8      392.98      405.99     40.34 o 
  -1   7   8      232.99      278.99     35.32 o 
   0   7   8     2614.86     2706.21    150.06 o 
   1   7   8      510.99      511.19     48.65 o 
   2   7   8      861.99      850.26     64.76 o 
   3   7   8      130.10      155.46     30.64 o 
   4   7   8      501.11      428.73     49.35 o 
  -5   8   8      419.95      439.69     46.72 o 
  -4   8   8      413.14      384.53     43.56 o 
  -3   8   8      105.72      113.38     25.49 o 
  -2   8   8     1043.58     1034.66     74.94 o 
  -1   8   8      553.01      593.77     49.25 o 
   0   8   8      246.47      273.62     35.95 o 
   1   8   8      196.50      193.56     31.43 o 
   2   8   8       56.90       39.62     16.93 o 
   3   8   8      254.05      227.74     36.27 o 
  -5   9   8      626.23      581.48     56.96 o 
  -4   9   8      773.08      783.41     64.10 o 
  -3   9   8      157.14      191.29     30.99 o 
  -2   9   8     1403.95     1364.32     90.38 o 
  -1   9   8      759.54      761.23     56.55 o 
   0   9   8      985.39      995.77     71.24 o 
   1   9   8       63.68      106.34     24.23 o 
   2   9   8      272.55      301.57     39.21 o 
   3   9   8       34.53       37.94     17.19 o 
  -5  10   8      306.16      315.47     42.11 o 
  -4  10   8      165.67      179.47     32.41 o 
  -3  10   8      447.94      441.84     44.58 o 
  -2  10   8       70.20       68.02     20.41 o 
  -1  10   8       87.09       79.96     21.36 o 
   0  10   8       97.07      120.40     25.12 o 
   1  10   8       37.37       89.85     23.47 o 
   2  10   8      135.34      146.78     29.79 o 
   3  10   8       17.87       21.80     17.44 o 
  -4  11   8      565.50      581.41     53.71 o 
  -3  11   8      790.42      831.72     64.23 o 
  -2  11   8      313.39      361.82     38.76 o 
  -1  11   8     1033.43     1004.96     70.61 o 
   0  11   8     1095.51     1191.04     82.87 o 
   1  11   8      305.12      332.16     40.47 o 
   2  11   8      252.54      217.19     35.54 o 
   3  11   8      470.69      575.00     55.00 o 
  -4  12   8      119.38      169.84     32.00 o 
  -3  12   8      479.03      510.08     49.00 o 
  -2  12   8       14.15       37.22     16.43 o 
  -1  12   8     1243.30     1316.62     86.31 o 
   0  12   8       77.48      102.26     24.17 o 
   1  12   8       16.68       26.16     16.24 o 
   2  12   8       15.18       21.01     17.06 o 
  -3  13   8      538.55      619.99     54.53 o 
  -2  13   8      313.64      434.92     42.59 o 
  -1  13   8      834.81      904.12     69.85 o 
   0  13   8      752.20      763.60     63.72 o 
   1  13   8      926.89      919.79     70.61 o 
   2  13   8      415.57      461.21     47.17 o 
  -2  14   8      114.14      159.82     30.26 o 
  -1  14   8      271.29      316.58     39.21 o 
   0  14   8       28.79       61.26     19.81 o 
   1  14   8       19.45       23.79     15.54 o 
   2  14   8       58.45       42.78     19.71 o 
  -1  15   8      481.57      501.80     48.15 o 
   0  15   8      292.78      345.33     41.70 o 
   1  15   8      802.99      839.99     66.91 o 
   0  16   8      154.96      212.49     34.56 o 
  -1 -14   9      111.94       79.74     30.42 o 
   0 -14   9      523.39      515.07     59.96 o 
  -2 -13   9      757.63      709.49     76.70 o 
  -1 -13   9      142.26      122.29     32.70 o 
   0 -13   9      136.40      214.07     41.51 o 
   1 -13   9      474.00      509.29     58.63 o 
  -3 -12   9      174.94      172.14     39.55 o 
  -2 -12   9      892.12      892.88     82.36 o 
  -1 -12   9       83.93      105.04     30.30 o 
   0 -12   9      465.46      494.38     55.85 o 
   1 -12   9      172.87      216.94     41.48 o 
  -2 -11   9       85.83       82.74     29.03 o 
  -1 -11   9      601.02      683.36     67.16 o 
   0 -11   9        2.41        8.72     14.09 o 
   1 -11   9       78.32       86.69     26.51 o 
   2 -11   9       23.97       45.14     21.04 o 
  -4 -10   9      238.21      295.45     43.41 o 
  -3 -10   9     1403.56     1273.18     84.86 o 
  -2 -10   9      623.67      581.32     61.26 o 
  -1 -10   9      323.90      360.62     45.81 o 
   0 -10   9      185.28      214.19     39.55 o 
   1 -10   9      478.11      442.54     50.42 o 
   2 -10   9      199.63      273.81     44.42 o 
  -4  -9   9      370.26      391.64     48.78 o 
  -3  -9   9      540.34      501.87     49.41 o 
  -2  -9   9      281.75      299.72     28.41 o 
  -1  -9   9      194.85      229.39     39.93 o 
   0  -9   9       90.59       65.68     21.89 o 
   1  -9   9      422.85      498.80     54.15 o 
   2  -9   9      219.95      225.03     39.43 o 
  -4  -8   9      142.78      181.27     35.48 o 
  -3  -8   9      829.23      819.24     64.92 o 
  -2  -8   9       48.26       62.71     21.04 o 
  -1  -8   9      517.23      505.54     35.15 o 
   0  -8   9      577.90      620.30     61.38 o 
   1  -8   9      379.44      366.40     44.29 o 
   2  -8   9      181.96      191.19     36.30 o 
   3  -8   9       70.17      135.65     33.83 o 
  -5  -7   9      784.43      765.18     71.65 o 
  -4  -7   9      355.12      350.70     45.74 o 
  -3  -7   9     1596.20     1632.09    104.44 o 
  -2  -7   9      328.32      316.99     36.20 o 
  -1  -7   9      526.29      506.52     35.18 o 
   0  -7   9      404.48      425.17     33.83 o 
   1  -7   9      151.90      124.06     28.94 o 
   2  -7   9      404.55      427.03     47.17 o 
   3  -7   9      177.60      209.80     38.35 o 
  -5  -6   9      132.87      109.75     32.79 o 
  -4  -6   9      158.56      186.23     36.11 o 
  -3  -6   9      193.88      186.90     32.16 o 
  -2  -6   9       42.15       27.45     16.59 o 
  -1  -6   9     1111.21     1072.69     66.45 o 
   0  -6   9      266.45      278.00     27.97 o 
   1  -6   9      754.87      825.42     46.33 o 
   2  -6   9      664.90      660.55     60.31 o 
  -5  -5   9      739.31      792.26     71.90 o 
  -4  -5   9       75.20       75.95     25.12 o 
  -3  -5   9      362.00      398.72     43.22 o 
  -2  -5   9      627.24      520.92     48.62 o 
  -1  -5   9       66.37       64.07     21.01 o 
   0  -5   9      816.69      888.26     48.20 o 
   1  -5   9      342.09      350.31     27.71 o 
   2  -5   9      296.71      309.53     27.08 o 
  -5  -4   9      154.45      153.98     35.64 o 
  -4  -4   9      403.87      412.71     46.60 o 
  -3  -4   9      434.90      429.74     44.89 o 
  -2  -4   9      763.89      699.22     57.47 o 
  -1  -4   9      505.98      515.23     47.58 o 
   0  -4   9      637.45      625.41     37.95 o 
   1  -4   9     1196.41     1167.25     58.31 o 
   2  -4   9      936.78      934.09     50.34 o 
   3  -4   9      208.86      199.28     33.33 o 
  -5  -3   9      633.31      616.89     61.73 o 
  -4  -3   9      703.92      760.76     63.85 o 
  -3  -3   9     1259.74     1174.86     83.91 o 
  -2  -3   9     2121.72     2079.90    121.69 o 
  -1  -3   9      364.20      367.29     39.49 o 
   0  -3   9      191.57      222.71     23.39 o 
   1  -3   9      456.00      476.33     32.58 o 
   2  -3   9      385.49      353.10     39.52 o 
   3  -3   9      113.35      109.34     27.23 o 
  -5  -2   9      227.06      226.42     40.41 o 
  -4  -2   9       27.33       31.88     19.11 o 
  -3  -2   9     1126.71     1037.06     74.56 o 
  -2  -2   9      779.53      715.08     58.16 o 
  -1  -2   9      500.13      463.01     45.24 o 
   0  -2   9     1021.40     1059.64     77.38 o 
   1  -2   9      871.55      857.95     46.93 o 
   2  -2   9      437.49      439.41     44.99 o 
   3  -2   9      139.01      162.13     31.43 o 
  -5  -1   9      776.12      820.47     70.45 o 
  -4  -1   9     1249.37     1349.82     92.85 o 
  -3  -1   9      172.37      168.83     31.37 o 
  -2  -1   9      556.30      536.84     48.30 o 
  -1  -1   9      933.93      930.28     67.54 o 
   0  -1   9      147.24      139.92     19.34 o 
   1  -1   9      690.28      734.22     58.48 o 
   2  -1   9       35.43       26.19     16.62 o 
   3  -1   9      130.69      142.83     30.71 o 
  -5   0   9      622.43      560.91     57.97 o 
  -4   0   9       18.48       18.77     16.78 o 
  -3   0   9      133.42      117.36     28.34 o 
  -2   0   9      157.39      202.72     32.35 o 
  -1   0   9       45.59       34.91     16.96 o 
   0   0   9      458.34      442.16     43.66 o 
   1   0   9      406.82      379.42     40.75 o 
   2   0   9      744.18      796.93     63.50 o 
   3   0   9      239.76      233.87     36.05 o 
  -5   1   9      780.05      741.36     66.72 o 
  -4   1   9     1201.05     1213.97     88.74 o 
  -3   1   9      149.30      163.77     31.53 o 
  -2   1   9      571.28      499.24     48.78 o 
  -1   1   9      902.98      850.01     66.47 o 
   0   1   9      205.49      226.95     32.89 o 
   1   1   9      697.89      722.60     59.61 o 
   2   1   9       54.12       52.57     20.38 o 
   3   1   9      120.17      114.30     27.96 o 
  -5   2   9      197.82      158.53     32.95 o 
  -4   2   9       35.60       50.89     18.96 o 
  -3   2   9     1022.34      897.80     71.62 o 
  -2   2   9      731.15      732.26     59.77 o 
  -1   2   9      538.14      535.89     49.16 o 
   0   2   9      959.74      968.25     73.13 o 
   1   2   9      864.97      854.27     65.77 o 
   2   2   9      466.39      481.52     47.55 o 
   3   2   9      157.80      173.03     33.52 o 
  -5   3   9      680.75      609.37     59.20 o 
  -4   3   9      674.43      637.49     59.17 o 
  -3   3   9     1417.74     1263.26     85.36 o 
  -2   3   9     2156.53     2113.80    124.09 o 
  -1   3   9      343.30      369.40     41.13 o 
   0   3   9      268.17      276.27     36.24 o 
   1   3   9      484.14      434.73     44.77 o 
   2   3   9      396.38      389.08     43.82 o 
   3   3   9       97.05       63.69     24.58 o 
  -5   4   9      127.70      157.39     33.77 o 
  -4   4   9      454.12      470.18     47.80 o 
  -3   4   9      385.76      382.61     42.21 o 
  -2   4   9      631.59      723.51     58.54 o 
  -1   4   9      563.87      537.82     48.65 o 
   0   4   9      588.75      557.53     52.25 o 
   1   4   9     1200.99     1173.88     82.04 o 
   2   4   9      974.43      988.63     73.86 o 
   3   4   9      252.68      220.23     37.85 o 
  -5   5   9      721.37      743.42     66.60 o 
  -4   5   9       54.54       71.93     23.35 o 
  -3   5   9      266.29      346.12     40.56 o 
  -2   5   9      591.87      576.99     50.99 o 
  -1   5   9       35.83       50.74     18.04 o 
   0   5   9      923.67      855.35     67.20 o 
   1   5   9      282.54      268.94     38.79 o 
   2   5   9      320.38      326.47     42.05 o 
   3   5   9       25.48       12.54     17.91 o 
  -5   6   9      111.11      150.12     33.04 o 
  -4   6   9      168.65      205.00     35.10 o 
  -3   6   9      191.66      149.24     29.98 o 
  -2   6   9       70.91       86.12     23.09 o 
  -1   6   9     1141.98     1120.24     78.41 o 
   0   6   9      201.61      192.58     33.58 o 
   1   6   9      749.77      822.55     66.00 o 
   2   6   9      723.57      652.21     59.77 o 
   3   6   9       86.80       92.28     28.91 o 
  -5   7   9      793.03      792.70     69.34 o 
  -4   7   9      332.90      351.93     44.80 o 
  -3   7   9     1642.50     1714.89    108.30 o 
  -2   7   9      285.31      305.05     39.96 o 
  -1   7   9      579.69      574.59     51.02 o 
   0   7   9      355.02      389.40     43.66 o 
   1   7   9      164.89      226.95     34.72 o 
   2   7   9      407.88      372.34     42.87 o 
   3   7   9      203.76      229.48     39.96 o 
  -4   8   9      174.30      190.85     34.21 o 
  -3   8   9      786.75      826.22     66.69 o 
  -2   8   9       61.70       90.92     23.85 o 
  -1   8   9      517.44      551.97     50.48 o 
   0   8   9      650.25      671.39     57.84 o 
   1   8   9      356.72      381.15     42.46 o 
   2   8   9      226.65      253.43     37.75 o 
   3   8   9      115.89      149.43     32.51 o 
  -4   9   9      431.01      483.57     49.38 o 
  -3   9   9      486.17      518.07     50.14 o 
  -2   9   9      250.56      292.95     39.39 o 
  -1   9   9      236.36      267.14     38.07 o 
   0   9   9      129.65      127.41     27.77 o 
   1   9   9      503.87      540.85     52.13 o 
   2   9   9      190.46      199.44     35.26 o 
  -4  10   9      255.36      267.55     40.22 o 
  -3  10   9     1253.63     1134.62     84.48 o 
  -2  10   9      648.31      637.96     56.49 o 
  -1  10   9      268.24      344.86     42.71 o 
   0  10   9      119.96      122.13     27.90 o 
   1  10   9      397.33      422.67     46.35 o 
   2  10   9      211.41      255.99     40.06 o 
  -3  11   9      698.27      810.71     67.57 o 
  -2  11   9      112.28      160.71     31.59 o 
  -1  11   9      550.57      646.75     59.17 o 
   0  11   9        0.72        2.40     10.93 o 
   1  11   9      100.24      148.51     30.61 o 
   2  11   9       11.86       31.09     19.93 o 
  -3  12   9      137.80      132.94     30.83 o 
  -2  12   9      840.36      890.38     70.13 o 
  -1  12   9       64.66      129.56     30.23 o 
   0  12   9      480.99      535.32     52.73 o 
   1  12   9      201.98      257.69     39.74 o 
  -2  13   9      835.63     1019.65     73.64 o 
  -1  13   9      117.24      152.37     31.59 o 
   0  13   9      167.24      178.02     34.21 o 
   1  13   9      481.19      568.71     55.66 o 
  -1  14   9      154.50      170.12     32.54 o 
   0  14   9      500.94      532.04     53.83 o 
  -2 -11  10       22.44       36.77     21.01 o 
  -1 -11  10       74.03       78.35     26.38 o 
   0 -11  10      170.30      174.10     38.89 o 
  -2 -10  10      631.49      629.84     66.41 o 
  -1 -10  10      542.56      608.93     63.06 o 
   0 -10  10      645.76      760.85     74.27 o 
  -3  -9  10      135.39      167.88     33.71 o 
  -2  -9  10      100.39       98.16     29.48 o 
  -1  -9  10      185.55      209.01     41.04 o 
   0  -9  10       53.14       75.91     27.61 o 
   1  -9  10      540.22      622.07     63.78 o 
  -3  -8  10      481.06      523.66     53.17 o 
  -2  -8  10      318.17      323.02     31.00 o 
  -1  -8  10      766.66      682.82     67.83 o 
   0  -8  10      170.76      172.52     36.14 o 
   1  -8  10      424.92      460.39     53.55 o 
  -4  -7  10       23.86       31.12     21.42 o 
  -3  -7  10      397.34      366.72     47.39 o 
  -2  -7  10       36.93       46.98     22.05 o 
  -1  -7  10      499.45      505.23     41.67 o 
   0  -7  10       56.08       74.86     19.52 o 
   1  -7  10       87.17       87.00     26.44 o 
  -4  -6  10      406.28      442.76     52.69 o 
  -3  -6  10      816.12      849.60     69.85 o 
  -2  -6  10      111.56      136.73     30.23 o 
  -1  -6  10     1900.59     2075.92     91.74 o 
   0  -6  10      598.41      583.64     39.37 o 
   1  -6  10      913.38      981.69     56.96 o 
   2  -6  10      469.91      579.27     58.10 o 
  -4  -5  10      254.93      272.16     42.62 o 
  -3  -5  10      151.80      149.93     32.95 o 
  -2  -5  10      398.99      396.41     44.04 o 
  -1  -5  10      124.56      152.34     22.33 o 
   0  -5  10      188.57      200.82     24.67 o 
   1  -5  10      464.42      443.45     33.44 o 
   2  -5  10      222.35      284.45     40.12 o 
  -4  -4  10      194.39      242.06     40.78 o 
  -3  -4  10      493.86      452.87     49.73 o 
  -2  -4  10     1850.44     1935.59    116.92 o 
  -1  -4  10     1371.68     1529.86    100.49 o 
   0  -4  10     1654.19     1689.55     79.82 o 
   1  -4  10      136.10      177.63     23.22 o 
   2  -4  10      566.43      572.25     54.31 o 
  -4  -3  10      142.31      123.81     31.94 o 
  -3  -3  10      432.43      463.04     48.49 o 
  -2  -3  10      262.47      276.24     39.30 o 
  -1  -3  10      135.34      139.76     29.92 o 
   0  -3  10      384.25      413.37     31.67 o 
   1  -3  10       73.88       93.88     23.16 o 
   2  -3  10      312.97      349.47     44.01 o 
  -4  -2  10      352.11      328.49     47.07 o 
  -3  -2  10      538.43      555.07     53.99 o 
  -2  -2  10     1193.98     1122.20     80.43 o 
  -1  -2  10       74.43       79.74     25.27 o 
   0  -2  10      374.92      383.72     31.55 o 
   1  -2  10      983.39     1038.93     76.42 o 
   2  -2  10      177.47      178.40     34.34 o 
  -4  -1  10       86.12      104.63     29.79 o 
  -3  -1  10      134.65      172.17     34.12 o 
  -2  -1  10       44.74       57.43     21.99 o 
  -1  -1  10      282.73      249.67     37.25 o 
   0  -1  10      317.56      351.26     29.70 o 
   1  -1  10       20.05       15.16     16.81 o 
   2  -1  10      413.05      498.04     50.55 o 
  -4   0  10      342.86      369.21     49.50 o 
  -3   0  10      147.76      159.00     32.73 o 
  -2   0  10     2552.84     2458.18    142.64 o 
  -1   0  10      897.14      859.99     67.95 o 
   0   0  10      589.12      643.78     65.84 o 
   1   0  10      268.67      256.68     37.97 o 
   2   0  10       10.59       17.98     19.05 o 
  -4   1  10       86.59       98.06     30.23 o 
  -3   1  10      138.31      141.88     32.10 o 
  -2   1  10       44.64       52.25     21.70 o 
  -1   1  10      258.57      280.38     39.08 o 
   0   1  10      302.65      300.82     41.95 o 
   1   1  10       33.50       28.34     17.88 o 
   2   1  10      431.67      407.09     46.98 o 
  -4   2  10      354.09      435.02     51.43 o 
  -3   2  10      485.58      480.13     52.03 o 
  -2   2  10     1062.05     1059.68     79.80 o 
  -1   2  10      109.92      143.90     31.37 o 
   0   2  10      376.94      364.28     45.78 o 
   1   2  10      934.30     1003.95     77.37 o 
   2   2  10      205.78      196.09     36.01 o 
  -4   3  10      130.25       97.30     26.32 o 
  -3   3  10      432.51      347.82     45.14 o 
  -2   3  10      267.22      256.05     39.84 o 
  -1   3  10      148.65      126.27     30.52 o 
   0   3  10      363.32      321.07     44.23 o 
   1   3  10       72.95       61.60     23.50 o 
   2   3  10      286.11      317.15     45.02 o 
  -4   4  10      209.39      186.99     36.36 o 
  -3   4  10      556.42      502.50     51.40 o 
  -2   4  10     1787.22     1818.74    116.95 o 
  -1   4  10     1487.72     1640.81    105.86 o 
   0   4  10     1659.02     1809.51    114.27 o 
   1   4  10      112.52      127.79     32.07 o 
   2   4  10      550.70      550.23     55.92 o 
  -4   5  10      243.26      251.47     41.01 o 
  -3   5  10      145.71      152.34     32.44 o 
  -2   5  10      392.79      353.26     45.05 o 
  -1   5  10      145.99      127.38     28.15 o 
   0   5  10      165.36      220.95     39.02 o 
   1   5  10      516.90      470.56     51.87 o 
   2   5  10      216.19      270.49     43.15 o 
  -4   6  10      406.49      349.75     47.29 o 
  -3   6  10      834.89      793.33     68.24 o 
  -2   6  10      159.87      128.61     29.35 o 
  -1   6  10     1949.62     1974.45    123.81 o 
   0   6  10      497.61      487.27     52.06 o 
   1   6  10      957.41     1043.82     81.13 o 
   2   6  10      470.53      523.85     56.01 o 
  -4   7  10       22.32       16.59     17.56 o 
  -3   7  10      384.76      465.50     48.62 o 
  -2   7  10       30.19       41.16     20.35 o 
  -1   7  10      536.12      528.02     52.22 o 
   0   7  10       40.28       35.95     17.79 o 
   1   7  10       88.88      128.74     30.17 o 
  -3   8  10      423.15      461.78     50.52 o 
  -2   8  10      273.41      276.24     41.01 o 
  -1   8  10      777.38      733.28     63.59 o 
   0   8  10      124.23      129.97     29.32 o 
   1   8  10      461.46      493.75     52.38 o 
  -3   9  10      132.32      162.10     34.09 o 
  -2   9  10       91.84       89.31     26.60 o 
  -1   9  10      205.54      255.26     39.74 o 
   0   9  10       54.90       72.44     24.07 o 
   1   9  10      489.00      599.26     58.63 o 
  -2  10  10      744.56      686.24     61.73 o 
  -1  10  10      454.54      455.84     51.65 o 
   0  10  10      807.91      779.53     67.86 o 
  -2  11  10       24.58       29.16     18.77 o 
  -1  11  10       71.33       80.59     26.35 o 
   0  11  10      172.79      224.21     38.38 o 
  -2  -6  11       85.36       70.80     26.13 o 
  -1  -6  11      179.58      248.36     29.39 o 
   0  -6  11       71.54       80.58     20.24 o 
  -2  -5  11      771.38      779.81     68.43 o 
  -1  -5  11      195.56      218.04     27.65 o 
   0  -5  11      190.53      252.86     29.23 o 
  -3  -4  11       84.07       91.05     29.54 o 
  -2  -4  11      553.23      621.00     59.14 o 
  -1  -4  11      104.10       95.86     20.31 o 
   0  -4  11      208.56      253.66     29.52 o 
  -3  -3  11      473.43      407.44     51.18 o 
  -2  -3  11      332.45      313.23     43.98 o 
  -1  -3  11      371.13      404.95     33.89 o 
   0  -3  11      735.85      748.43     47.70 o 
  -3  -2  11      119.71       88.74     28.31 o 
  -2  -2  11      431.51      535.07     55.66 o 
  -1  -2  11      144.89      163.71     34.75 o 
   0  -2  11      398.29      398.41     33.98 o 
   1  -2  11        3.16      -17.94     17.06 o 
  -3  -1  11      485.33      484.27     53.42 o 
  -2  -1  11      175.31      147.22     33.77 o 
  -1  -1  11      154.68      153.16     34.31 o 
   0  -1  11      360.40      366.84     48.27 o 
   1  -1  11      177.93      180.04     37.59 o 
  -3   0  11       30.42       44.99     24.83 o 
  -2   0  11      186.08      231.25     40.44 o 
  -1   0  11      623.44      576.93     58.07 o 
   0   0  11      174.40      202.00     38.54 o 
   1   0  11       84.91       83.02     29.57 o 
  -3   1  11      434.32      447.09     55.79 o 
  -2   1  11      277.65      245.06     41.29 o 
  -1   1  11      228.00      196.41     36.90 o 
   0   1  11      361.88      354.02     49.13 o 
   1   1  11      181.52      195.96     39.11 o 
  -3   2  11      124.23      133.70     34.15 o 
  -2   2  11      421.81      462.91     54.05 o 
  -1   2  11      178.81      149.21     34.94 o 
   0   2  11      372.39      381.60     50.86 o 
   1   2  11        4.60        3.10     19.68 o 
  -3   3  11      354.18      374.77     50.89 o 
  -2   3  11      293.62      303.19     45.62 o 
  -1   3  11      353.60      361.88     47.70 o 
   0   3  11      638.66      663.87     66.03 o 
  -3   4  11      110.64      150.63     33.80 o 
  -2   4  11      530.88      584.13     58.86 o 
  -1   4  11      126.22      159.57     35.98 o 
   0   4  11      180.65      195.02     40.60 o 
  -2   5  11      842.57      902.07     74.18 o 
  -1   5  11      191.29      224.87     39.65 o 
   0   5  11      179.11      175.08     38.32 o 
  -2   6  11       56.68       82.23     26.57 o 
  -1   6  11      194.46      239.24     40.97 o 
   0   6  11       59.15       47.29     21.32 o 
                                                 
